# Supplementary material for: Staphylococcus aureus In Vitro Secretion of Alpha Toxin (hla) Correlates with the Affiliation to Clonal Complexes
Source: PLoS One. 2014 Jun 18;9(6):e100427. doi: 10.1371/journal.pone.0100427 (PMC4062534; doi:10.1371/journal.pone.0100427)
Supplement: File S1 — Alignment of hla sequences. (FAS) [file pone.0100427.s001.fas]

>hla|argenteus-CC075|FR821777|MSHR1132
atgaaaacacgtacagtcagcttagtaacatcaacattattagtaacttccatattgtta
aatcctatcgctcatgcagcagatagtgatataaatattaaaccaggaacaacagatatt
ggtagcaatacgacaattaaaacaggtgatttagtcacttatgacaaagtaaatggtttg
cacaaaaaaatattttatagttttattgatgataaaaatcacaataaaaaattactggtt
attagaacaaaaggtacaattgccggtcaatatagagtctatagcgaag-aaggttcaaa
taaaagtggtctggcatggccttctgcttttaaagtacatctagaaatacctgataatga
agcagcacaaatctctgattattatccgagaaattcaattgatacgaaagaatatatgag
cactttaaattatggtttcaatggcagcatcagtgctgatgatactgggaaaatcggcgg
acaaattggtggaactgtctcaattggtcatactttaaaatatgtgcaacctgatttcaa
aaccattttagagagcccaactgataaaaaagtaggttggaaagttattttcaataacat
gatgaaccaaaattggggaccatacgatagagattcctggaacccaatttacggaaatca
acttttcatgaaaacaagaaatggatctatgaaagcatctgaaaatttccttgacccaaa
caaagcaagttccctattatcttcaggtttctcaccagatttcgctacagtacttgtgat
ggacagaaaagcacaaaatcaacaaacaaacattgatatcgtttatgaacgtgttcgtga
tgactaccaattacattggacttcaacaaattggaaaggtacaaacacaaaagataaatg
gacagatcgttcttcagaaagatataaaatcgattggaaaaaagaagaaatgactaatta
a
>hla|CC001|ACHH02000011|TCH70-ST1
atgaaaacacgtatagtcagctcagtaacaacaacactattgctaggttccatattaatg
aatcctgtcgctaatgccgcagattctgatattaatattaaaaccggtactacagatatt
ggaagcaatactacagtaaaaacaggtgatttagtcacttatgataaagaaaatggcatg
cacaaaaaagtattttatagttttatcgatgataaaaatcacaataaaaaactgctagtt
attagaacgaaaggtaccattgctggtcaatatagagtttatagcgaag-aaggtgctaa
caaaagtggtttagcctggccttcagcctttaaggtacagttgcaactacctgataatga
agtagctcaaatatctgattactatccaagaaattcgattgatacaaaagagtatatgag
tactttaacttatggattcaacggtaatgttactggtgatgatacaggaaaaattggcgg
ccttattggtgcaaatgtttcgattggtcatacactgaaatatgttcaacctgatttcaa
aacaattttagagagcccaactgataaaaaagtaggctggaaagtgatatttaacaatat
ggtgaatcaaaattggggaccatatgatagagattcttggaacccggtatatggcaatca
acttttcatgaaaactagaaatggttctatgaaagcagcagataacttccttgatcctaa
caaagcaagttctctattatcttcagggttttcaccagacttcgctacagttattactat
ggatagaaaagcatccaaacaacaaacaaatatagatgtaatatacgaacgagttcgtga
tgattaccaattgcattggacttcaacaaattggaaaggtaccaatactaaagataaatg
gacagatcgttcttcagaaagatataaaatcgattgggaaaaagaagaaatgacaaatta
a
>hla|CC001|ADVP01000010|ATCC51811
atgaaaacacgtatagtcagctcagtaacaacaacactattgctaggttccatattaatg
aatcctgtcgctaatgccgcagattctgatattaatattaaaaccggtactacagatatt
ggaagcaatactacagtaaaaacaggtgatttagtcacttatgataaag-aaatggcatg
cacaaaaaagtattttatagttttatcgatgataaaaatcacaataaaaaactgctagtt
attagaacgaaaggtaccattgctggtcaatatagagtttatagcgaag-aaggtgctaa
caaaagtggtttagcctggccttcagcctttaaggtacagttgcaactacctgataatga
agtagctcaaatatctgattactatccaagaaattcgattgatacaaaagagtatatgag
tactttaacttatggattcaacggtaatgttactggtgatgatacaggaaaaattggcgg
ccttattggtgcaaatgtttcgattggtcatacactgaaatatgttcaacctgatttcaa
aacaattttagagagcccaactgataaaaaagtaggctggaaagtgatatttaacaatat
ggtgaatcaaaattggggaccatatgatagagattcttggaacccggtatatggcaatca
acttttcatgaaaactagaaatggttctatgaaagcagcagataacttccttgatcctaa
caaagcaagttctctattatcttcagggttttcaccagacttcgctacagttattactat
ggatagaaaagcatccaaacaacaaacaaatatagatgtaatatacgaacgagttcgtga
tgattaccaattgcattggacttcaacaaattggaaaggtaccaatactaaagataaatg
gacagatcgttcttcagaaagatataaaatcgattgggaaaaagaagaaatgacaaatta
a
>hla|CC001|AHVY01000003|CIGC128
atgaaaacacgtatagtcagctcagtaacaacaacactattgctaggttccatattaatg
aatcctgtcgctaatgccgcagattctgatattaatattaaaaccggtactacagatttt
ggaagcaatactacagtaaaaacaggtgatttagtcacttatgataaagaaaatggcatg
cacaaaaaagtattttatagttttatcgatgataaaaatcacaataaaaaactgctagtt
attagaacgaaaggtaccattgctggtcaatatagagtttatagcgaag-aaggtgctaa
caaaagtggtttagcctggccttcagcctttaaggtacagttgcaactacctgataatga
agtagctcaaatatctgattactatccaagaaattcgattgatacaaaagagtatatgag
tactttaacttatggattcaacggtaatgttactggtgatgatacaggaaaaattggcgg
ccttattggtgcaaatgtttcgattggtcatacactgaaatatgttcaacctgatttcaa
aacaattttagagagcccaactgataaaaaagtaggctggaaagtgatatttaacaatat
ggtgaatcaaaattggggaccatatgatagagattcttggaacccggtatatggcaatca
acttttcatgaaaactagaaatggttctatgaaagcagcagataacttccttgatcctaa
caaagcaagttctctattatcttcagggttttcaccagacttcgctacagttattactat
ggatagaaaagcatccaaacaacaaacaaatatagatgtaatatacgaacgagttcgtga
tgattaccaattgcattggacttcaacaaattggaaaggtaccaatactaaagataaatg
gacagatcgttcttcagaaagatataaaatcgattgggaaaaagaagaaatgacaaatta
a
>hla|CC001|AIEQ01000005|CIG1835
atgaaaacacgtatagtcagctcagtaacaacaacactattgctaggttccatattaatg
aatcctgtcgctaatgccgcagattctgatattaatattaaaaccggtactacagatatt
ggaagcaatactacagtaaaaacaggtgatttagtcacttatgataaagaaaatggcatg
cacaaaaaagtattttatagttttatcgatgataaaaatcacaataaaaaactgctagtt
attagaacgaaaggtaccattgctggtcaatatagagtttatagcgaag-aaggtgctaa
caaaagtggtttagcctggccttcagcctttaaggtacagttgcaactacctgataatga
agtagctcaaatatctgattactatccaagaaattcgattgatacaaaagagtatatgag
tactttaacttatggattcaacggtaatgttactggtgatgatacaggaaaaattggcgg
ccttattggtgcaaatgtttcgattggtcatacactgaaatatgttcaacctgatttcaa
aacaattttagagagcccaactgataaaaaagtaggctggaaagtgatatttaacaatat
ggtgaatcaaaattggggaccatatgatagagattcttggaacccggtatatggcaatca
acttttcatgaaaactagaaatggttctatgaaagcagcagataacttccttgatcctaa
caaagcaagttctctattatcttcagggttttcaccagacttcgctacagttattactat
ggatagaaaagcatccaaacaacaaacaaatatagatgtaatatacgaacgagttcgtga
tgattaccaattgcattggacttcaacaaattggaaaggtaccaatactaaagataaatg
gacagatcgttcttcagaaagatataaaatcgattgggaaaaagaagaaatgacaaatta
a
>hla|CC001|BA000033|MW2-USA400
atgaaaacacgtatagtcagctcagtaacaacaacactattgctaggttccatattaatg
aatcctgtcgctaatgccgcagattctgatattaatattaaaaccggtactacagatatt
ggaagcaatactacagtaaaaacaggtgatttagtcacttatgataaagaaaatggcatg
cacaaaaaagtattttatagttttatcgatgataaaaatcacaataaaaaactgctagtt
attagaacgaaaggtaccattgctggtcaatatagagtttatagcgaag-aaggtgctaa
caaaagtggtttagcctggccttcagcctttaaggtacagttgcaactacctgataatga
agtagctcaaatatctgattactatccaagaaattcgattgatacaaaagagtatatgag
tactttaacttatggattcaacggtaatgttactggtgatgatacaggaaaaattggcgg
ccttattggtgcaaatgtttcgattggtcatacactgaaatatgttcaacctgatttcaa
aacaattttagagagcccaactgataaaaaagtaggctggaaagtgatatttaacaatat
ggtgaatcaaaattggggaccatatgatagagattcttggaacccggtatatggcaatca
acttttcatgaaaactagaaatggttctatgaaagcagcagataacttccttgatcctaa
caaagcaagttctctattatcttcagggttttcaccagacttcgctacagttattactat
ggatagaaaagcatccaaacaacaaacaaatatagatgtaatatacgaacgagttcgtga
tgattaccaattgcattggacttcaacaaattggaaaggtaccaatactaaagataaatg
gacagatcgttcttcagaaagatataaaatcgattgggaaaaagaagaaatgacaaatta
a
>hla|CC001|BX571857|MSSA476
atgaaaacacgtatagtcagctcagtaacaacaacactattgctaggttccatattaatg
aatcctgtcgctaatgccgcagattctgatattaatattaaaaccggtactacagatatt
ggaagcaatactacagtaaaaacaggtgatttagtcacttatgataaagaaaatggcatg
cacaaaaaagtattttatagttttatcgatgataaaaatcacaataaaaaactgctagtt
attagaacgaaaggtaccattgctggtcaatatagagtttatagcgaag-aaggtgctaa
caaaagtggtttagcctggccttcagcctttaaggtacagttgcaactacctgataatga
agtagctcaaatatctgattactatccaagaaattcgattgatacaaaagagtatatgag
tactttaacttatggattcaacggtaatgttactggtgatgatacaggaaaaattggcgg
ccttattggtgcaaatgtttcgattggtcatacactgaaatatgttcaacctgatttcaa
aacaattttagagagcccaactgataaaaaagtaggctggaaagtgatatttaacaatat
ggtgaatcaaaattggggaccatatgatagagattcttggaacccggtatatggcaatca
acttttcatgaaaactagaaatggttctatgaaagcagcagataacttccttgatcctaa
caaagcaagttctctattatcttcagggttttcaccagacttcgctacagttattactat
ggatagaaaagcatccaaacaacaaacaaatatagatgtaatatacgaacgagttcgtga
tgattaccaattgcattggacttcaacaaattggaaaggtaccaatactaaagataaatg
gacagatcgttcttcagaaagatataaaatcgattgggaaaaagaagaaatgacaaatta
a
>hla|CC005|ABWY01000001|CGS03
atgaaaacacgtatagtcagctcagtaacaacaacactattgctaggttccatattaatg
aatcctgtcgctaatgccgcagattctgatattaatattaaaaccggtactacagatatt
ggaagcaatactacagtaaaaacaggtgatttagtcacttatgataaagaaaatggcatg
cacaaaaaagtattttatagttttatcgatgataaaaatcacaataaaaaactgctagtt
attagaacgaaaggtaccattgctggtcaatatagagtttatagcgaag-aaggtgctaa
caaaagtggtttagcctggccttcagcctttaaggtacagttgcaactacctgataatga
agtagctcaaatatctgattactatccaagaaattcgattgatacaaaagagtatatgag
tactttaacttatggattcaacggtaatgttactggtgatgatacaggaaaaattggcgg
ccttattggtgcaaatgtttcgattggtcatacactgaaatatgttcaacctgatttcaa
aacaattttagagagcccaactgataaaaaagtaggctggaaagtgatatttaacaatat
ggtgaatcaaaattggggaccatatgatagagattcttggaacccggtatatggcaatca
acttttcatgaaaactagaaatggttctatgaaagcagcagagaacttccttgatcctaa
caaagcaagttctctattatcttcagggttttcaccagacttcgctacagttattactat
ggatagaaaagcatccaaacaacaaacaaatatagatgtaatatacgaacgagttcgtga
tgactaccaattgcattggacttcaacaaattggaaaggtaccaatactaaagataaatg
gacagatcgttcttcagaaagatataaaatcgattgggaaaaagaagaaatgacaaatta
a
>hla|CC005|ACKC01000022|A5937
atgaaaacacgtatagtcagctcagtaacaacaacactattgctaggttccatattaatg
aatcctgtcgctaatgccgcagattctgatattaatattaaaaccggtactacagatatt
ggaagcaatactacagtaaaaacaggtgatttagtcacttatgataaagaaaatggcatg
cacaaaaaagtattttatagttttatcgatgataaaaatcacaataaaaaactgctagtt
attagaacgaaaggtaccattgctggtcaatatagagtttatagcgaag-aaggtgctaa
caaaagtggtttagcctggccttcagcctttaaggtacagttgcaactacctgataatga
agtagctcaaatatctgattactatccaagaaattcgattgatacaaaagagtatatgag
tactttaacttatggattcaacggtaatgttactggtgatgatacaggaaaaattggcgg
ccttattggtgcaaatgtttcgattggtcatacactgaaatatgttcaacctgatttcaa
aacaattttagagagcccaactgataaaaaagtaggctggaaagtgatatttaacaatat
ggtgaatcaaaattggggaccatatgatagagattcttggaacccggtatatggcaatca
acttttcatgaaaactagaaatggttctatgaaagcagcagagaacttccttgatcctaa
caaagcaagttctctattatcttcagggttttcaccagacttcgctacagttattactat
ggatagaaaagcatccaaacaacaaacaaatatagatgtaatatacgaacgagttcgtga
tgactaccaattgcattggacttcaacaaattggaaaggtaccaatactaaagataaatg
gacagatcgttcttcagaaagatataaaatcgattgggaaaaagaagaaatgacaaatta
a
>hla|CC005|ACKE01000036|A6224
atgaaaacacgtatagtcagctcagtaacaacaacactattgctaggttccatattaatg
aatcctgtcgctaatgccgcagattctgatattaatattaaaaccggtactacagatatt
ggaagcaatactacagtaaaaacaggtgatttagtcacttatgataaagaaaatggcatg
cacaaaaaagtattttatagttttatcgatgataaaaatcacaataaaaaactgctagtt
attagaacgaaaggtaccattgctggtcaatatagagtttatagcgaag-aaggtgctaa
caaaagtggtttagcctggccttcagcctttaaggtacagttgcaactacctgataatga
agtagctcaaatatctgattactatccaagaaattcgattgatacaaaagagtatatgag
tactttaacttatggattcaacggtaatgttactggtgatgatacaggaaaaattggcgg
ccttattggtgcaaatgtttcgattggtcatacactgaaatatgttcaacctgatttcaa
aacaattttagagagcccaactgataaaaaagtaggctggaaagtgatatttaacaatat
ggtgaatcaaaattggggaccatatgatagagattcttggaacccggtatatggcaatca
acttttcatgaaaactagaaatggttctatgaaagcagcagagaacttccttgatcctaa
caaagcaagttctctattatcttcagggttttcaccagacttcgctacagttattactat
ggatagaaaagcatccaaacaacaaacaaatatagatgtaatatacgaacgagttcgtga
tgactaccaattgcattggacttcaacaaattggaaaggtaccaatactaaagataaatg
gacagatcgttcttcagaaagatataaaatcgattgggaaaaagaagaaatgacaaatta
a
>hla|CC005|ACKF01000047|A6300
atgaaaacacgtatagtcagctcagtaacaacaacactattgctaggttccatattaatg
aatcctgtcgctaatgccgcagattctgatattaatattaaaaccggtactacagatatt
ggaagcaatactacagtaaaaacaggtgatttagtcacttatgataaagaaaatggcatg
cacaaaaaagtattttatagttttatcgatgataaaaatcacaataaaaaactgctagtt
attagaacgaaaggtaccattgctggtcaatatagagtttatagcgaag-aaggtgctaa
caaaagtggtttagcctggccttcagcctttaaggtacagttgcaactacctgataatga
agtagctcaaatatctgattactatccaagaaattcgattgatacaaaagagtatatgag
tactttaacttatggattcaacggtaatgttactggtgatgatacaggaaaaattggcgg
ccttattggtgcaaatgtttcgattggtcatacactgaaatatgttcaacctgatttcaa
aacaattttagagagcccaactgataaaaaagtaggctggaaagtgatatttaacaatat
ggtgaatcaaaattggggaccatatgatagagattcttggaacccggtatatggcaatca
acttttcatgaaaactagaaatggttctatgaaagcagcagagaacttccttgatcctaa
caaagcaagttctctattatcttcagggttttcaccagacttcgctacagttattactat
ggatagaaaagcatccaaacaacaaacaaatatagatgtaatatacgaacgagttcgtga
tgactaccaattgcattggacttcaacaaattggaaaggtaccaatactaaagataaatg
gacagatcgttcttcagaaagatataaaatcgattgggaaaaagaagaaatgacaaatta
a
>hla|CC005|ACKG01000036|A8115
atgaaaacacgtatagtcagctcagtaacaacaacactattgctaggttccatattaatg
aatcctgtcgctaatgccgcagattctgatattaatattaaaaccggtactacagatatt
ggaagcaatactacagtaaaaacaggtgatttagtcacttatgataaagaaaatggcatg
cacaaaaaagtattttatagttttatcgatgataaaaatcacaataaaaaactgctagtt
attagaacgaaaggtaccattgctggtcaatatagagtttatagcgaag-aaggtgctaa
caaaagtggtttagcctggccttcagcctttaaggtacagttgcaactacctgataatga
agtagctcaaatatctgattactatccaagaaattcgattgatacaaaagagtatatgag
tactttaacttatggattcaacggtaatgttactggtgatgatacaggaaaaattggcgg
ccttattggtgcaaatgtttcgattggtcatacactgaaatatgttcaacctgatttcaa
aacaattttagagagcccaactgataaaaaagtaggctggaaagtgatatttaacaatat
ggtgaatcaaaattggggaccatatgatagagattcttggaacccggtatatggcaatca
acttttcatgaaaactagaaatggttctatgaaagcagcagagaacttccttgatcctaa
caaagcaagttctctattatcttcagggttttcaccagacttcgctacagttattactat
ggatagaaaagcatccaaacaacaaacaaatatagatgtaatatacgaacgagttcgtga
tgactaccaattgcattggacttcaacaaattggaaaggtaccaatactaaagataaatg
gacagatcgttcttcagaaagatataaaatcgattgggaaaaagaagaaatgacaaatta
a
>hla|CC005|ACKH01000037|A9299
atgaaaacacgtatagtcagctcagtaacaacaacactattgctaggttccatattaatg
aatcctgtcgctaatgccgcagattctgatattaatattaaaaccggtactacagatatt
ggaagcaatactacagtaaaaacaggtgatttagtcacttatgataaagaaaatggcatg
cacaaaaaagtattttatagttttatcgatgataaaaatcacaataaaaaactgctagtt
attagaacgaaaggtaccattgctggtcaatatagagtttatagcgaag-aaggtgctaa
caaaagtggtttagcctggccttcagcctttaaggtacagttgcaactacctgataatga
agtagctcaaatatctgattactatccaagaaattcgattgatacaaaagagtatatgag
tactttaacttatggattcaacggtaatgttactggtgatgatacaggaaaaattggcgg
ccttattggtgcaaatgtttcgattggtcatacactgaaatatgttcaacctgatttcaa
aacaattttagagagcccaactgataaaaaagtaggctggaaagtgatatttaacaatat
ggtgaatcaaaattggggaccatatgatagagattcttggaacccggtatatggcaatca
acttttcatgaaaactagaaatggttctatgaaagcagcagagaacttccttgatcctaa
caaagcaagttctctattatcttcagggttttcaccagacttcgctacagttattactat
ggatagaaaagcatccaaacaacaaacaaatatagatgtaatatacgaacgagttcgtga
tgactaccaattgcattggacttcaacaaattggaaaggtaccaatactaaagataaatg
gacagatcgttcttcagaaagatataaaatcgattgggaaaaagaagaaatgacaaatta
a
>hla|CC005|ACKJ01000003|A9719
atgaaaacacgtatagtcagctcagtaacaacaacactattgctaggttccatattaatg
aatcctgtcgctaatgccgcagattctgatattaatattaaaaccggtactacagatatt
ggaagcaatactacagtaaaaacaggtgatttagtcacttatgataaagaaaatggcatg
cacaaaaaagtattttatagttttatcgatgataaaaatcacaataaaaaactgctagtt
attagaacgaaaggtaccattgctggtcaatatagagtttatagcgaag-aaggtgctaa
caaaagtggtttagcctggccttcagcctttaaggtacagttgcaactacctgataatga
agtagctcaaatatctgattactatccaagaaattcgattgatacaaaagagtatatgag
tactttaacttatggattcaacggtaatgttactggtgatgatacaggaaaaattggcgg
ccttattggtgcaaatgtttcgattggtcatacactgaaatatgttcaacctgatttcaa
aacaattttagagagcccaactgataaaaaagtaggctggaaagtgatatttaacaatat
ggtgaatcaaaattggggaccatatgatagagattcttggaacccggtatatggcaatca
acttttcatgaaaactagaaatggttctatgaaagcagcagagaacttccttgatcctaa
caaagcaagttctctattatcttcagggttttcaccagacttcgctacagttattactat
ggatagaaaagcatccaaacaacaaacaaatatagatgtaatatacgaacgagttcgtga
tgactaccaattgcattggacttcaacaaattggaaaggtaccaatactaaagataaatg
gacagatcgttcttcagaaagatataaaatcgattgggaaaaagaagaaatgacaaatta
a
>hla|CC005|ACKK01000034|A9763
atgaaaacacgtatagtcagctcagtaacaacaacactattgctaggttccatattaatg
aatcctgtcgctaatgccgcagattctgatattaatattaaaaccggtactacagatatt
ggaagcaatactacagtaaaaacaggtgatttagtcacttatgataaagaaaatggcatg
cacaaaaaagtattttatagttttatcgatgataaaaatcacaataaaaaactgctagtt
attagaacgaaaggtaccattgctggtcaatatagagtttatagcgaag-aaggtgctaa
caaaagtggtttagcctggccttcagcctttaaggtacagttgcaactacctgataatga
agtagctcaaatatctgattactatccaagaaattcgattgatacaaaagagtatatgag
tactttaacttatggattcaacggtaatgttactggtgatgatacaggaaaaattggcgg
ccttattggtgcaaatgtttcgattggtcatacactgaaatatgttcaacctgatttcaa
aacaattttagagagcccaactgataaaaaagtaggctggaaagtgatatttaacaatat
ggtgaatcaaaattggggaccatatgatagagattcttggaacccggtatatggcaatca
acttttcatgaaaactagaaatggttctatgaaagcagcagagaacttccttgatcctaa
caaagcaagttctctattatcttcagggttttcaccagacttcgctacagttattactat
ggatagaaaagcatccaaacaacaaacaaatatagatgtaatatacgaacgagttcgtga
tgactaccaattgcattggacttcaacaaattggaaaggtaccaatactaaagataaatg
gacagatcgttcttcagaaagatataaaatcgattgggaaaaagaagaaatgacaaatta
a
>hla|CC005|ACKL01000048|A9781
atgaaaacacgtatagtcagctcagtaacaacaacactattgctaggttccatattaatg
aatcctgtcgctaatgccgcagattctgatattaatattaaaaccggtactacagatatt
ggaagcaatactacagtaaaaacaggtgatttagtcacttatgataaagaaaatggcatg
cacaaaaaagtattttatagttttatcgatgataaaaatcacaataaaaaactgctagtt
attagaacgaaaggtaccattgctggtcaatatagagtttatagcgaag-aaggtgctaa
caaaagtggtttagcctggccttcagcctttaaggtacagttgcaactacctgataatga
agtagctcaaatatctgattactatccaagaaattcgattgatacaaaagagtatatgag
tactttaacttatggattcaacggtaatgttactggtgatgatacaggaaaaattggcgg
ccttattggtgcaaatgtttcgattggtcatacactgaaatatgttcaacctgatttcaa
aacaattttagagagcccaactgataaaaaagtaggctggaaagtgatatttaacaatat
ggtgaatcaaaattggggaccatatgatagagattcttggaacccggtatatggcaatca
acttttcatgaaaactagaaatggttctatgaaagcagcagagaacttccttgatcctaa
caaagcaagttctctattatcttcagggttttcaccagacttcgctacagttattactat
ggatagaaaagcatccaaacaacaaacaaatatagatgtaatatacgaacgagttcgtga
tgactaccaattgcattggacttcaacaaattggaaaggtaccaatactaaagataaatg
gacagatcgttcttcagaaagatataaaatcgattgggaaaaagaagaaatgacaaatta
a
>hla|CC005|ACSO01000027|A10102
atgaaaacacgtatagtcagctcagtaacaacaacactattgctaggttccatattaatg
aatcctgtcgctaatgccgcagattctgatattaatattaaaaccggtactacagatatt
ggaagcaatactacagtaaaaacaggtgatttagtcacttatgataaagaaaatggcatg
cacaaaaaagtattttatagttttatcgatgataaaaatcacaataaaaaactgctagtt
attagaacgaaaggtaccattgctggtcaatatagagtttatagcgaag-aaggtgctaa
caaaagtggtttagcctggccttcagcctttaaggtacagttgcaactacctgataatga
agtagctcaaatatctgattactatccaagaaattcgattgatacaaaagagtatatgag
tactttaacttatggattcaacggtaatgttactggtgatgatacaggaaaaattggcgg
ccttattggtgcaaatgtttcgattggtcatacactgaaatatgttcaacctgatttcaa
aacaattttagagagcccaactgataaaaaagtaggctggaaagtgatatttaacaatat
ggtgaatcaaaattggggaccatatgatagagattcttggaacccggtatatggcaatca
acttttcatgaaaactagaaatggttctatgaaagcagcagagaacttccttgatcctaa
caaagcaagttctctattatcttcagggttttcaccagacttcgctacagttattactat
ggatagaaaagcatccaaacaacaaacaaatatagatgtaatatacgaacgagttcgtga
tgactaccaattgcattggacttcaacaaattggaaaggtaccaatactaaagataaatg
gacagatcgttcttcagaaagatataaaatcgattgggaaaaagaagaaatgacaaatta
a
>hla|CC005|ACYO01000001|A8117
atgaaaacacgtatagtcagctcagtaacaacaacactattgctaggttccatattaatg
aatcctgtcgctaatgccgcagattctgatattaatattaaaaccggtactacagatatt
ggaagcaatactacagtaaaaacaggtgatttagtcacttatgataaagaaaatggcatg
cacaaaaaagtattttatagttttatcgatgataaaaatcacaataaaaaactgctagtt
attagaacgaaaggtaccattgctggtcaatatagagtttatagcgaag-aaggtgctaa
caaaagtggtttagcctggccttcagcctttaaggtacagttgcaactacctgataatga
agtagctcaaatatctgattactatccaagaaattcgattgatacaaaagagtatatgag
tactttaacttatggattcaacggtaatgttactggtgatgatacaggaaaaattggcgg
ccttattggtgcaaatgtttcgattggtcatacactgaaatatgttcaacctgatttcaa
aacaattttagagagcccaactgataaaaaagtaggctggaaagtgatatttaacaatat
ggtgaatcaaaattggggaccatatgatagagattcttggaacccggtatatggcaatca
acttttcatgaaaactagaaatggttctatgaaagcagcagagaacttccttgatcctaa
caaagcaagttctctattatcttcagggttttcaccagacttcgctacagttattactat
ggatagaaaagcatccaaacaacaaacaaatatagatgtaatatacgaacgagttcgtga
tgactaccaattgcattggacttcaacaaattggaaaggtaccaatactaaagataaatg
gacagatcgttcttcagaaagatataaaatcgattgggaaaaagaagaaatgacaaatta
a
>hla|CC005|ACZQ01000162|MR1
atgaaaacacgtatagtcagctcagtaacaacaacactattgctaggttccatattaatg
aatcctgtcgctaatgccgcagattctgatattaatattaaaaccggtactacagatatt
ggaagcaatactacagtaaaaacaggtgatttagtcacttatgataaagaaaatggcatg
cacaaaaaagtattttatagttttatcgatgataaaaatcacaataaaaaactgctagtt
attagaacgaaaggtaccattgctggtcaatatagagtttatagcgaag-aaggtgctaa
caaaagtggtttagcctggccttcagcctttaaggtacagttgcaactacctgataatga
agtagctcaaatatctgattactatccaagaaattcgattgatacaaaagagtatatgag
tactttaacttatggattcaacggtaatgttactggtgatgatacaggaaaaattggcgg
ccttattggtgcaaatgtttcgattggtcatacactgaaatatgttcaacctgatttcaa
aacaattttagagagcccaactgataaaaaagtaggctggaaagtgatatttaacaatat
ggtgaatcaaaattggggaccatatgatagagattcttggaacccggtatatggcaatca
acttttcatgaaaactagaaatggttctatgaaagcagcagagaacttccttgatcctaa
caaagcaagttctctattatcttcagggttttcaccagacttcgctacagttattactat
ggatagaaaagcatccaaacaacaaacaaatatagatgtaatatacgaacgagttcgtga
tgactaccaattgcattggacttcaacaaattggaaaggtaccaatactaaagataaatg
gacagatcgttcttcagaaagatataaaatcgattgggaaaaagaagaaatgacaaatta
a
>hla|CC005|ADJJ01000010|A8796
atgaaaacacgtatagtcagctcagtaacaacaacactattgctaggttccatattaatg
aatcctgtcgctaatgccgcagattctgatattaatattaaaaccggtactacagatatt
ggaagcaatactacagtaaaaacaggtgatttagtcacttatgataaagaaaatggcatg
cacaaaaaagtattttatagttttatcgatgataaaaatcacaataaaaaactgctagtt
attagaacgaaaggtaccattgctggtcaatatagagtttatagcgaag-aaggtgctaa
caaaagtggtttagcctggccttcagcctttaaggtacagttgcaactacctgataatga
agtagctcaaatatctgattactatccaagaaattcgattgatacaaaagagtatatgag
tactttaacttatggattcaacggtaatgttactggtgatgatacaggaaaaattggcgg
ccttattggtgcaaatgtttcgattggtcatacactgaaatatgttcaacctgatttcaa
aacaattttagagagcccaactgataaaaaagtaggctggaaagtgatatttaacaatat
ggtgaatcaaaattggggaccatatgatagagattcttggaacccggtatatggcaatca
acttttcatgaaaactagaaatggttctatgaaagcagcagagaacttccttgatcctaa
caaagcaagttctctattatcttcagggttttcaccagacttcgctacagttattactat
ggatagaaaagcatccaaacaacaaacaaatatagatgtaatatacgaacgagttcgtga
tgactaccaattgcattggacttcaacaaattggaaaggtaccaatactaaagataaatg
gacagatcgttcttcagaaagatataaaatcgattgggaaaaagaagaaatgacaaatta
a
>hla|CC005|ADJK01000011|A8819
atgaaaacacgtatagtcagctcagtaacaacaacactattgctaggttccatattaatg
aatcctgtcgctaatgccgcagattctgatattaatattaaaaccggtactacagatatt
ggaagcaatactacagtaaaaacaggtgatttagtcacttatgataaagaaaatggcatg
cacaaaaaagtattttatagttttatcgatgataaaaatcacaataaaaaactgctagtt
attagaacgaaaggtaccattgctggtcaatatagagtttatagcgaag-aaggtgctaa
caaaagtggtttagcctggccttcagcctttaaggtacagttgcaactacctgataatga
agtagctcaaatatctgattactatccaagaaattcgattgatacaaaagagtatatgag
tactttaacttatggattcaacggtaatgttactggtgatgatacaggaaaaattggcgg
ccttattggtgcaaatgtttcgattggtcatacactgaaatatgttcaacctgatttcaa
aacaattttagagagcccaactgataaaaaagtaggctggaaagtgatatttaacaatat
ggtgaatcaaaattggggaccatatgatagagattcttggaacccggtatatggcaatca
acttttcatgaaaactagaaatggttctatgaaagcagcagagaacttccttgatcctaa
caaagcaagttctctattatcttcagggttttcaccagacttcgctacagttattactat
ggatagaaaagcatccaaacaacaaacaaatatagatgtaatatacgaacgagttcgtga
tgactaccaattgcattggacttcaacaaattggaaaggtaccaatactaaagataaatg
gacagatcgttcttcagaaagatataaaatcgattgggaaaaagaagaaatgacaaatta
a
>hla|CC005|AFEF01000006|21172
atgaaaacacgtatagtcagctcagtaacaacaacactattgctaggttccatattaatg
aatcctgtcgctaatgccgcagattctgatattaatattaaaaccggtactacagatatt
ggaagcaatactacagtaaaaacaggtgatttagtcacttatgataaagaaaatggcatg
cacaaaaaagtattttatagttttatcgatgataaaaatcacaataaaaaactgctagtt
attagaacgaaaggtaccattgctggtcaatatagagtttatagcgaag-aaggtgctaa
caaaagtggtttagcctggccttcagcctttaaggtacagttgcaactacctgataatga
agtagctcaaatatctgattactatccaagaaattcgattgatacaaaagagtatatgag
tactttaacttatggattcaacggtaatgttactggtgatgatacaggaaaaattggcgg
ccttattggtgcaaatgtttcgattggtcatacactgaaatatgttcaacctgatttcaa
aacaattttagagagcccaactgataaaaaagtaggctggaaagtgatatttaacaatat
ggtgaatcaaaattggggaccatatgatagagattcttggaacccggtatatggcaatca
acttttcatgaaaactagaaatggttctatgaaagcagcagagaacttccttgatcctaa
caaagcaagttctctattatcttcagggttttcaccagacttcgctacagttattactat
ggatagaaaagcatccaaacaacaaacaaatatagatgtaatatacgaacgagttcgtga
tgactaccaattgcattggacttcaacaaattggaaaggtaccaatactaaagataaatg
gacagatcgttcttcagaaagatataaaatcgattgggaaaaagaagaaatgacaaatta
a
>hla|CC005|AFNQ01000020|21318
atgaaaacacgtatagtcagctcagtaacaacaacactattgctaggttccatattaatg
aatcctgtcgctaatgccgcagattctgatattaatattaaaaccggtactacagatatt
ggaagcaatactacagtaaaaacaggtgatttagtcacttatgataaagaaaatggcatg
cacaaaaaagtattttatagttttatcgatgataaaaatcacaataaaaaactgctagtt
attagaacgaaaggtaccattgctggtcaatatagagtttatagcgaag-aaggtgctaa
caaaagtggtttagcctggccttcagcctttaaggtacagttgcaactacctgataatga
agtagctcaaatatctgattactatccaagaaattcgattgatacaaaagagtatatgag
tactttaacttatggattcaacggtaatgttactggtgatgatacaggaaaaattggcgg
ccttattggtgcaaatgtttcgattggtcatacactgaaatatgttcaacctgatttcaa
aacaattttagagagcccaactgataaaaaagtaggctggaaagtgatatttaacaatat
ggtgaatcaaaattggggaccatatgatagagattcttggaacccggtatatggcaatca
acttttcatgaaaactagaaatggttctatgaaagcagcagagaacttccttgatcctaa
caaagcaagttctctattatcttcagggttttcaccagacttcgctacagttattactat
ggatagaaaagcatccaaacaacaaacaaatatagatgtaatatacgaacgagttcgtga
tgactaccaattgcattggacttcaacaaattggaaaggtaccaatactaaagataaatg
gacagatcgttcttcagaaagatataaaatcgattgggaaaaagaagaaatgacaaatta
a
>hla|CC005|AFTO01000045|21201
atgaaaacacgtatagtcagctcagtaacaacaacactattgctaggttccatattaatg
aatcctgtcgctaatgccgcagattctgatattaatattaaaaccggtactacagatatt
ggaagcaatactacagtaaaaacaggtgatttagtcacttatgataaagaaaatggcatg
cacaaaaaagtattttatagttttatcgatgataaaaatcacaataaaaaactgctagtt
attagaacgaaaggtaccattgctggtcaatatagagtttatagcgaag-aaggtgctaa
caaaagtggtttagcctggccttcagcctttaaggtacagttgcaactacctgataatga
agtagctcaaatatctgattactatccaagaaattcgattgatacaaaagagtatatgag
tactttaacttatggattcaacggtaatgttactggtgatgatacaggaaaaattggcgg
ccttattggtgcaaatgtttcgattggtcatacactgaaatatgttcaacctgatttcaa
aacaattttagagagcccaactgataaaaaagtaggctggaaagtgatatttaacaatat
ggtgaatcaaaattggggaccatatgatagagattcttggaacccggtatatggcaatca
acttttcatgaaaactagaaatggttctatgaaagcagcagagaacttccttgatcctaa
caaagcaagttctctattatcttcagggttttcaccagacttcgctacagttattactat
ggatagaaaagcatccaaacaacaaacaaatatagatgtaatatacgaacgagttcgtga
tgactaccaattgcattggacttcaacaaattggaaaggtaccaatactaaagataaatg
gacagatcgttcttcagaaagatataaaatcgattgggaaaaagaagaaatgacaaatta
a
>hla|CC005|AHJY01000032|21272
atgaaaacacgtatagtcagctcagtaacaacaacactattgctaggttccatattaatg
aatcctgtcgctaatgccgcagattctgatattaatattaaaaccggtactacagatatt
ggaagcaatactacagtaaaaacaggtgatttagtcacttatgataaagaaaatggcatg
cacaaaaaagtattttatagttttatcgatgataaaaatcacaataaaaaactgctagtt
attagaacgaaaggtaccattgctggtcaatatagagtttatagcgaag-aaggtgctaa
caaaagtggtttagcctggccttcagcctttaaggtacagttgcaactacctgataatga
agtagctcaaatatctgattactatccaagaaattcgattgatacaaaagagtatatgag
tactttaacttatggattcaacggtaatgttactggtgatgatacaggaaaaattggcgg
ccttattggtgcaaatgtttcgattggtcatacactgaaatatgttcaacctgatttcaa
aacaattttagagagcccaactgataaaaaagtaggctggaaagtgatatttaacaatat
ggtgaatcaaaattggggaccatatgatagagattcttggaacccggtatatggcaatca
acttttcatgaaaactagaaatggttctatgaaagcagcagagaacttccttgatcctaa
caaagcaagttctctattatcttcagggttttcaccagacttcgctacagttattactat
ggatagaaaagcatccaaacaacaaacaaatatagatgtaatatacgaacgagttcgtga
tgactaccaattgcattggacttcaacaaattggaaaggtaccaatactaaagataaatg
gacagatcgttcttcagaaagatataaaatcgattgggaaaaagaagaaatgacaaatta
a
>hla|CC005|AHLL01000013|IS-3
atgaaaacacgtatagtcagctcagtaacaacaacactattgctaggttccatattaatg
aatcctgtcgctaatgccgcagattctgatattaatattaaaaccggtactacagatatt
ggaagcaatactacagtaaaaacaggtgatttagtcacttatgataaagaaaatggcatg
cacaaaaaagtattttatagttttatcgatgataaaaatcacaataaaaaactgctagtt
attagaacgaaaggtaccattgctggtcaatatagagtttatagcgaag-aaggtgctaa
caaaagtggtttagcctggccttcagcctttaaggtacagttgcaactacctgataatga
agtagctcaaatatctgattactatccaagaaattcgattgatacaaaagagtatatgag
tactttaacttatggattcaacggtaatgttactggtgatgatacaggaaaaattggcgg
ccttattggtgcaaatgtttcgattggtcatacactgaaatatgttcaacctgatttcaa
aacaattttagagagcccaactgataaaaaagtaggctggaaagtgatatttaacaatat
ggtgaatcaaaattggggaccatatgatagagattcttggaacccggtatatggcaatca
acttttcatgaaaactagaaatggttctatgaaagcagcagagaacttccttgatcctaa
caaagcaagttctctattatcttcagggttttcaccagacttcgctacagttattactat
ggatagaaaagcatccaaacaacaaacaaatatagatgtaatatacgaacgagttcgtga
tgactaccaattgcattggacttcaacaaattggaaaggtaccaatactaaagataaatg
gacagatcgttcttcagaaagatataaaatcgattgggaaaaagaagaaatgacaaatta
a
>hla|CC005|AHLQ01000085|IS-99
atgaaaacacgtatagtcagctcagtaacaacaacactattgctaggttccatattaatg
aatcctgtcgctaatgccgcagattctgatattaatattaaaaccggtactacagatatt
ggaagcaatactacagtaaaaacaggtgatttagtcacttatgataaagaaaatggcatg
cacaaaaaagtattttatagttttatcgatgataaaaatcacaataaaaaactgctagtt
attagaacgaaaggtaccattgctggtcaatatagagtttatagcgaag-aaggtgctaa
caaaagtggtttagcctggccttcagcctttaaggtacagttgcaactacctgataatga
agtagctcaaatatctgattactatccaagaaattcgattgatacaaaagagtatatgag
tactttaacttatggattcaacggtaatgttactggtgatgatacaggaaaaattggcgg
ccttattggtgcaaatgtttcgattggtcatacactgaaatatgttcaacctgatttcaa
aacaattttagagagcccaactgataaaaaagtaggctggaaagtgatatttaacaatat
ggtgaatcaaaattggggaccatatgatagagattcttggaacccggtatatggcaatca
acttttcatgaaaactagaaatggttctatgaaagcagcagagaacttccttgatcctaa
caaagcaagttctctattatcttcagggttttcaccagacttcgctacagttattactat
ggatagaaaagcatccaaacaacaaacaaatatagatgtaatatacgaacgagttcgtga
tgactaccaattgcattggacttcaacaaattggaaaggtaccaatactaaagataaatg
gacagatcgttcttcagaaagatataaaatcgattgggaaaaagaagaaatgacaaatta
a
>hla|CC005|AHLT01000087|IS-122
atgaaaacacgtatagtcagctcagtaacaacaacactattgctaggttccatattaatg
aatcctgtcgctaatgccgcagattctgatattaatattaaaaccggtactacagatatt
ggaagcaatactacagtaaaaacaggtgatttagtcacttatgataaagaaaatggcatg
cacaaaaaagtattttatagttttatcgatgataaaaatcacaataaaaaactgctagtt
attagaacgaaaggtaccattgctggtcaatatagagtttatagcgaag-aaggtgctaa
caaaagtggtttagcctggccttcagcctttaaggtacagttgcaactacctgataatga
agtagctcaaatatctgattactatccaagaaattcgattgatacaaaagagtatatgag
tactttaacttatggattcaacggtaatgttactggtgatgatacaggaaaaattggcgg
ccttattggtgcaaatgtttcgattggtcatacactgaaatatgttcaacctgatttcaa
aacaattttagagagcccaactgataaaaaagtaggctggaaagtgatatttaacaatat
ggtgaatcaaaattggggaccatatgatagagattcttggaacccggtatatggcaatca
acttttcatgaaaactagaaatggttctatgaaagcagcagagaacttccttgatcctaa
caaagcaagttctctattatcttcagggttttcaccagacttcgctacagttattactat
ggatagaaaagcatccaaacaacaaacaaatatagatgtaatatacgaacgagttcgtga
tgactaccaattgcattggacttcaacaaattggaaaggtaccaatactaaagataaatg
gacagatcgttcttcagaaagatataaaatcgattgggaaaaagaagaaatgacaaatta
a
>hla|CC005|AHVE01000008|CIG1165
atgaaaacacgtatagtcagctcagtaacaacaacactattgctaggttccatattaatg
aatcctgtcgctaatgccgcagattctgatattaatattaaaaccggtactacagatatt
ggaagcaatactacagtaaaaacaggtgatttagtcacttatgataaagaaaatggcatg
cacaaaaaagtattttatagttttatcgatgataaaaatcacaataaaaaactgctagtt
attagaacgaaaggtaccattgctggtcaatatagagtttatagcgaag-aaggtgctaa
caaaagtggtttagcctggccttcagcctttaaggtacagttgcaactacctgataatga
agtagctcaaatatctgattactatccaagaaattcgattgatacaaaagagtatatgag
tactttaacttatggattcaacggtaatgttactggtgatgatacaggaaaaattggcgg
ccttattggtgcaaatgtttcgattggtcatacactgaaatatgttcaacctgatttcaa
aacaattttagagagcccaactgataaaaaagtaggctggaaagtgatatttaacaatat
ggtgaatcaaaattggggaccatatgatagagattcttggaacccggtatatggcaatca
acttttcatgaaaactagaaatggttctatgaaagcagcagagaacttccttgatcctaa
caaagcaagttctctattatcttcagggttttcaccagacttcgctacagttattactat
ggatagaaaagcatccaaacaacaaacaaatatagatgtaatatacgaacgagttcgtga
tgactaccaattgcattggacttcaacaaattggaaaggtaccaatactaaagataaatg
gacagatcgttcttcagaaagatataaaatcgattgggaaaaagaagaaatgacaaatta
a
>hla|CC005|AHVF01000007|CIG1213
atgaaaacacgtatagtcagctcagtaacaacaacactattgctaggttccatattaatg
aatcctgtcgctaatgccgcagattctgatattaatattaaaaccggtactacagatatt
ggaagcaatactacagtaaaaacaggtgatttagtcacttatgataaagaaaatggcatg
cacaaaaaagtattttatagttttatcgatgataaaaatcacaataaaaaactgctagtt
attagaacgaaaggtaccattgctggtcaatatagagtttatagcgaag-aaggtgctaa
caaaagtggtttagcctggccttcagcctttaaggtacagttgcaactacctgataatga
agtagctcaaatatctgattactatccaagaaattcgattgatacaaaagagtatatgag
tactttaacttatggattcaacggtaatgttactggtgatgatacaggaaaaattggcgg
ccttattggtgcaaatgtttcgattggtcatacactgaaatatgttcaacctgatttcaa
aacaattttagagagcccaactgataaaaaagtaggctggaaagtgatatttaacaatat
ggtgaatcaaaattggggaccatatgatagagattcttggaacccggtatatggcaatca
acttttcatgaaaactagaaatggttctatgaaagcagcagagaacttccttgatcctaa
caaagcaagttctctattatcttcagggttttcaccagacttcgctacagttattactat
ggatagaaaagcatccaaacaacaaacaaatatagatgtaatatacgaacgagttcgtga
tgactaccaattgcattggacttcaacaaattggaaaggtaccaatactaaagataaatg
gacagatcgttcttcagaaagatataaaatcgattgggaaaaagaagaaatgacaaatta
a
>hla|CC005|AHVG01000014|CIG1769
atgaaaacacgtatagtcagctcagtaacaacaacactattgctaggttccatattaatg
aatcctgtcgctaatgccgcagattctgatattaatattaaaaccggtactacagatatt
ggaagcaatactacagtaaaaacaggtgatttagtcacttatgataaagaaaatggcatg
cacaaaaaagtattttatagttttatcgatgataaaaatcacaataaaaaactgctagtt
attagaacgaaaggtaccattgctggtcaatatagagtttatagcgaag-aaggtgctaa
caaaagtggtttagcctggccttcagcctttaaggtacagttgcaactacctgataatga
agtagctcaaatatctgattactatccaagaaattcgattgatacaaaagagtatatgag
tactttaacttatggattcaacggtaatgttactggtgatgatacaggaaaaattggcgg
ccttattggtgcaaatgtttcgattggtcatacactgaaatatgttcaacctgatttcaa
aacaattttagagagcccaactgataaaaaagtaggctggaaagtgatatttaacaatat
ggtgaatcaaaattggggaccatatgatagagattcttggaacccggtatatggcaatca
acttttcatgaaaactagaaatggttctatgaaagcagcagagaacttccttgatcctaa
caaagcaagttctctattatcttcagggttttcaccagacttcgctacagttattactat
ggatagaaaagcatccaaacaacaaacaaatatagatgtaatatacgaacgagttcgtga
tgactaccaattgcattggacttcaacaaattggaaaggtaccaatactaaagataaatg
gacagatcgttcttcagaaagatataaaatcgattgggaaaaagaagaaatgacaaatta
a
>hla|CC005|AHVH01000032|CIG1150
atgaaaacacgtatagtcagctcagtaacaacaacactattgctaggttccatattaatg
aatcctgtcgctaatgccgcagattctgatattaatattaaaaccggtactacagatatt
ggaagcaatactacagtaaaaacaggtgatttagtcacttatgataaagaaaatggcatg
cacaaaaaagtattttatagttttatcgatgataaaaatcacaataaaaaactgctagtt
attagaacgaaaggtaccattgctggtcaatatagagtttatagcgaag-aaggtgctaa
caaaagtggtttagcctggccttcagcctttaaggtacagttgcaactacctgataatga
agtagctcaaatatctgattactatccaagaaattcgattgatacaaaagagtatatgag
tactttaacttatggattcaacggtaatgttactggtgatgatacaggaaaaattggcgg
ccttattggtgcaaatgtttcgattggtcatacactgaaatatgttcaacctgatttcaa
aacaattttagagagcccaactgataaaaaagtaggctggaaagtgatatttaacaatat
ggtgaatcaaaattggggaccatatgatagagattcttggaacccggtatatggcaatca
acttttcatgaaaactagaaatggttctatgaaagcagcagagaacttccttgatcctaa
caaagcaagttctctattatcttcagggttttcaccagacttcgctacagttattactat
ggatagaaaagcatccaaacaacaaacaaatatagatgtaatatacgaacgagttcgtga
tgactaccaattgcattggacttcaacaaattggaaaggtaccaatactaaagataaatg
gacagatcgttcttcagaaagatataaaatcgattgggaaaaagaagaaatgacaaatta
a
>hla|CC005|AHVK01000009|CIG1057
atgaaaacacgtatagtcagctcagtaacaacaacactattgctaggttccatattaatg
aatcctgtcgctaatgccgcagattctgatattaatattaaaaccggtactacagatatt
ggaagcaatactacagtaaaaacaggtgatttagtcacttatgataaagaaaatggcatg
cacaaaaaagtattttatagttttatcgatgataaaaatcacaataaaaaactgctagtt
attagaacgaaaggtaccattgctggtcaatatagagtttatagcgaag-aaggtgctaa
caaaagtggtttagcctggccttcagcctttaaggtacagttgcaactacctgataatga
agtagctcaaatatctgattactatccaagaaattcgattgatacaaaagagtatatgag
tactttaacttatggattcaacggtaatgttactggtgatgatacaggaaaaattggcgg
ccttattggtgcaaatgtttcgattggtcatacactgaaatatgttcaacctgatttcaa
aacaattttagagagcccaactgataaaaaagtaggctggaaagtgatatttaacaatat
ggtgaatcaaaattggggaccatatgatagagattcttggaacccggtatatggcaatca
acttttcatgaaaactagaaatggttctatgaaagcagcagagaacttccttgatcctaa
caaagcaagttctctattatcttcagggttttcaccagacttcgctacagttattactat
ggatagaaaagcatccaaacaacaaacaaatatagatgtaatatacgaacgagttcgtga
tgactaccaattgcattggacttcaacaaattggaaaggtaccaatactaaagataaatg
gacagatcgttcttcagaaagatataaaatcgattgggaaaaagaagaaatgacaaatta
a
>hla|CC005|AHVR01000004|CIGC340D
atgaaaacacgtatagtcagctcagtaacaacaacactattgctaggttccatattaatg
aatcctgtcgctaatgccgcagattctgatattaatattaaaaccggtactacagatatt
ggaagcaatactacagtaaaaacaggtgatttagtcacttatgataaagaaaatggcatg
cacaaaaaagtattttatagttttatcgatgataaaaatcacaataaaaaactgctagtt
attagaacgaaaggtaccattgctggtcaatatagagtttatagcgaag-aaggtgctaa
caaaagtggtttagcctggccttcagcctttaaggtacagttgcaactacctgataatga
agtagctcaaatatctgattactatccaagaaattcgattgatacaaaagagtatatgag
tactttaacttatggattcaacggtaatgttactggtgatgatacaggaaaaattggcgg
ccttattggtgcaaatgtttcgattggtcatacactgaaatatgttcaacctgatttcaa
aacaattttagagagcccaactgataaaaaagtaggctggaaagtgatatttaacaatat
ggtgaatcaaaattggggaccatatgatagagattcttggaacccggtatatggcaatca
acttttcatgaaaactagaaatggttctatgaaagcagcagagaacttccttgatcctaa
caaagcaagttctctattatcttcagggttttcaccagacttcgctacagttattactat
ggatagaaaagcatccaaacaacaaacaaatatagatgtaatatacgaacgagttcgtga
tgactaccaattgcattggacttcaacaaattggaaaggtaccaatactaaagataaatg
gacagatcgttcttcagaaagatataaaatcgattgggaaaaagaagaaatgacaaatta
a
>hla|CC005|AHVT01000017|CIGC348
atgaaaacacgtatagtcagctcagtaacaacaacactattgctaggttccatattaatg
aatcctgtcgctaatgccgcagattctgatattaatattaaaaccggtactacagatatt
ggaagcaatactacagtaaaaacaggtgatttagtcacttatgataaagaaaatggcatg
cacaaaaaagtattttatagttttatcgatgataaaaatcacaataaaaaactgctagtt
attagaacgaaaggtaccattgctggtcaatatagagtttatagcgaag-aaggtgctaa
caaaagtggtttagcctggccttcagcctttaaggtacagttgcaactacctgataatga
agtagctcaaatatctgattactatccaagaaattcgattgatacaaaagagtatatgag
tactttaacttatggattcaacggtaatgttactggtgatgatacaggaaaaattggcgg
ccttattggtgcaaatgtttcgattggtcatacactgaaatatgttcaacctgatttcaa
aacaattttagagagcccaactgataaaaaagtaggctggaaagtgatatttaacaatat
ggtgaatcaaaattggggaccatatgatagagattcttggaacccggtatatggcaatca
acttttcatgaaaactagaaatggttctatgaaagcagcagagaacttccttgatcctaa
caaagcaagttctctattatcttcagggttttcaccagacttcgctacagttattactat
ggatagaaaagcatccaaacaacaaacaaatatagatgtaatatacgaacgagttcgtga
tgactaccaattgcattggacttcaacaaattggaaaggtaccaatactaaagataaatg
gacagatcgttcttcagaaagatataaaatcgattgggaaaaagaagaaatgacaaatta
a
>hla|CC005|AHVX01000030|CIG1750
atgaaaacacgtatagtcagctcagtaacaacaacactattgctaggttccatattaatg
aatcctgtcgctaatgccgcagattctgatattaatattaaaaccggtactacagatatt
ggaagcaatactacagtaaaaacaggtgatttagtcacttatgataaagaaaatggcatg
cacaaaaaagtattttatagttttatcgatgataaaaatcacaataaaaaactgctagtt
attagaacgaaaggtaccattgctggtcaatatagagtttatagcgaag-aaggtgctaa
caaaagtggtttagcctggccttcagcctttaaggtacagttgcaactacctgataatga
agtagctcaaatatctgattactatccaagaaattcgattgatacaaaagagtatatgag
tactttaacttatggattcaacggtaatgttactggtgatgatacaggaaaaattggcgg
ccttattggtgcaaatgtttcgattggtcatacactgaaatatgttcaacctgatttcaa
aacaattttagagagcccaactgataaaaaagtaggctggaaagtgatatttaacaatat
ggtgaatcaaaattggggaccatatgatagagattcttggaacccggtatatggcaatca
acttttcatgaaaactagaaatggttctatgaaagcagcagagaacttccttgatcctaa
caaagcaagttctctattatcttcagggttttcaccagacttcgctacagttattactat
ggatagaaaagcatccaaacaacaaacaaatatagatgtaatatacgaacgagttcgtga
tgactaccaattgcattggacttcaacaaattggaaaggtaccaatactaaagataaatg
gacagatcgttcttcagaaagatataaaatcgattgggaaaaagaagaaatgacaaatta
a
>hla|CC005|AIER01000004|CIG1096
atgaaaacacgtatagtcagctcagtaacaacaacactattgctaggttccatattaatg
aatcctgtcgctaatgccgcagattctgatattaatattaaaaccggtactacagatatt
ggaagcaatactacagtaaaaacaggtgatttagtcacttatgataaagaaaatggcatg
cacaaaaaagtattttatagttttatcgatgataaaaatcacaataaaaaactgctagtt
attagaacgaaaggtaccattgctggtcaatatagagtttatagcgaag-aaggtgctaa
caaaagtggtttagcctggccttcagcctttaaggtacagttgcaactacctgataatga
agtagctcaaatatctgattactatccaagaaattcgattgatacaaaagagtatatgag
tactttaacttatggattcaacggtaatgttactggtgatgatacaggaaaaattggcgg
ccttattggtgcaaatgtttcgattggtcatacactgaaatatgttcaacctgatttcaa
aacaattttagagagcccaactgataaaaaagtaggctggaaagtgatatttaacaatat
ggtgaatcaaaattggggaccatatgatagagattcttggaacccggtatatggcaatca
acttttcatgaaaactagaaatggttctatgaaagcagcagagaacttccttgatcctaa
caaagcaagttctctattatcttcagggttttcaccagacttcgctacagttattactat
ggatagaaaagcatccaaacaacaaacaaatatagatgtaatatacgaacgagttcgtga
tgactaccaattgcattggacttcaacaaattggaaaggtaccaatactaaagataaatg
gacagatcgttcttcagaaagatataaaatcgattgggaaaaagaagaaatgacaaatta
a
>hla|CC005|AP009324|Mu3
atgaaaacacgtatagtcagctcagtaacaacaacactattgctaggttccatattaatg
aatcctgtcgctaatgccgcagattctgatattaatattaaaaccggtactacagatatt
ggaagcaatactacagtaaaaacaggtgatttagtcacttatgataaagaaaatggcatg
cacaaaaaagtattttatagttttatcgatgataaaaatcacaataaaaaactgctagtt
attagaacgaaaggtaccattgctggtcaatatagagtttatagcgaag-aaggtgctaa
caaaagtggtttagcctggccttcagcctttaaggtacagttgcaactacctgataatga
agtagctcaaatatctgattactatccaagaaattcgattgatacaaaagagtatatgag
tactttaacttatggattcaacggtaatgttactggtgatgatacaggaaaaattggcgg
ccttattggtgcaaatgtttcgattggtcatacactgaaatatgttcaacctgatttcaa
aacaattttagagagcccaactgataaaaaagtaggctggaaagtgatatttaacaatat
ggtgaatcaaaattggggaccatatgatagagattcttggaacccggtatatggcaatca
acttttcatgaaaactagaaatggttctatgaaagcagcagagaacttccttgatcctaa
caaagcaagttctctattatcttcagggttttcaccagacttcgctacagttattactat
ggatagaaaagcatccaaacaacaaacaaatatagatgtaatatacgaacgagttcgtga
tgactaccaattgcattggacttcaacaaattggaaaggtaccaatactaaagataaatg
gacagatcgttcttcagaaagatataaaatcgattgggaaaaagaagaaatgacaaatta
a
>hla|CC005|BA000017|Mu50-VRSA
atgaaaacacgtatagtcagctcagtaacaacaacactattgctaggttccatattaatg
aatcctgtcgctaatgccgcagattctgatattaatattaaaaccggtactacagatatt
ggaagcaatactacagtaaaaacaggtgatttagtcacttatgataaagaaaatggcatg
cacaaaaaagtattttatagttttatcgatgataaaaatcacaataaaaaactgctagtt
attagaacgaaaggtaccattgctggtcaatatagagtttatagcgaag-aaggtgctaa
caaaagtggtttagcctggccttcagcctttaaggtacagttgcaactacctgataatga
agtagctcaaatatctgattactatccaagaaattcgattgatacaaaagagtatatgag
tactttaacttatggattcaacggtaatgttactggtgatgatacaggaaaaattggcgg
ccttattggtgcaaatgtttcgattggtcatacactgaaatatgttcaacctgatttcaa
aacaattttagagagcccaactgataaaaaagtaggctggaaagtgatatttaacaatat
ggtgaatcaaaattggggaccatatgatagagattcttggaacccggtatatggcaatca
acttttcatgaaaactagaaatggttctatgaaagcagcagagaacttccttgatcctaa
caaagcaagttctctattatcttcagggttttcaccagacttcgctacagttattactat
ggatagaaaagcatccaaacaacaaacaaatatagatgtaatatacgaacgagttcgtga
tgactaccaattgcattggacttcaacaaattggaaaggtaccaatactaaagataaatg
gacagatcgttcttcagaaagatataaaatcgattgggaaaaagaagaaatgacaaatta
a
>hla|CC005|BA000018|N315
atgaaaacacgtatagtcagctcagtaacaacaacactattgctaggttccatattaatg
aatcctgtcgctaatgccgcagattctgatattaatattaaaaccggtactacagatatt
ggaagcaatactacagtaaaaacaggtgatttagtcacttatgataaagaaaatggcatg
cacaaaaaagtattttatagttttatcgatgataaaaatcacaataaaaaactgctagtt
attagaacgaaaggtaccattgctggtcaatatagagtttatagcgaag-aaggtgctaa
caaaagtggtttagcctggccttcagcctttaaggtacagttgcaactacctgataatga
agtagctcaaatatctgattactatccaagaaattcgattgatacaaaagagtatatgag
tactttaacttatggattcaacggtaatgttactggtgatgatacaggaaaaattggcgg
ccttattggtgcaaatgtttcgattggtcatacactgaaatatgttcaacctgatttcaa
aacaattttagagagcccaactgataaaaaagtaggctggaaagtgatatttaacaatat
ggtgaatcaaaattggggaccatatgatagagattcttggaacccggtatatggcaatca
acttttcatgaaaactagaaatggttctatgaaagcagcagagaacttccttgatcctaa
caaagcaagttctctattatcttcagggttttcaccagacttcgctacagttattactat
ggatagaaaagcatccaaacaacaaacaaatatagatgtaatatacgaacgagttcgtga
tgactaccaattgcattggacttcaacaaattggaaaggtaccaatactaaagataaatg
gacagatcgttcttcagaaagatataaaatcgattgggaaaaagaagaaatgacaaatta
a
>hla|CC005|BABM01000001|Mu50-omega
atgaaaacacgtatagtcagctcagtaacaacaacactattgctaggttccatattaatg
aatcctgtcgctaatgccgcagattctgatattaatattaaaaccggtactacagatatt
ggaagcaatactacagtaaaaacaggtgatttagtcacttatgataaagaaaatggcatg
cacaaaaaagtattttatagttttatcgatgataaaaatcacaataaaaaactgctagtt
attagaacgaaaggtaccattgctggtcaatatagagtttatagcgaag-aaggtgctaa
caaaagtggtttagcctggccttcagcctttaaggtacagttgcaactacctgataatga
agtagctcaaatatctgattactatccaagaaattcgattgatacaaaagagtatatgag
tactttaacttatggattcaacggtaatgttactggtgatgatacaggaaaaattggcgg
ccttattggtgcaaatgtttcgattggtcatacactgaaatatgttcaacctgatttcaa
aacaattttagagagcccaactgataaaaaagtaggctggaaagtgatatttaacaatat
ggtgaatcaaaattggggaccatatgatagagattcttggaacccggtatatggcaatca
acttttcatgaaaactagaaatggttctatgaaagcagcagagaacttccttgatcctaa
caaagcaagttctctattatcttcagggttttcaccagacttcgctacagttattactat
ggatagaaaagcatccaaacaacaaacaaatatagatgtaatatacgaacgagttcgtga
tgactaccaattgcattggacttcaacaaattggaaaggtaccaatactaaagataaatg
gacagatcgttcttcagaaagatataaaatcgattgggaaaaagaagaaatgacaaatta
a
>hla|CC005|CABA01000004|CF-Marsaille
atgaaaacacgtatagtcagctcagtaacaacaacactattgctaggttccatattaatg
aatcctgtcgctaatgccgcagattctgatattaatattaaaaccggtactacagatatt
ggaagcaatactacagtaaaaacaggtgatttagtcacttatgataaagaaaatggcatg
cacaaaaaagtattttatagttttatcgatgataaaaatcacaataaaaaactgctagtt
attagaacgaaaggtaccattgctggtcaatatagagtttatagcgaag-aaggtgctaa
caaaagtggtttagcctggccttcagcctttaaggtacagttgcaactacctgataatga
agtagctcaaatatctgattactatccaagaaattcgattgatacaaaagagtatatgag
tactttaacttatggattcaacggtaatgttactggtgatgatacaggaaaaattggcgg
ccttattggtgcaaatgtttcgattggtcatacactgaaatatgttcaacctgatttcaa
aacaattttagagagcccaactgataaaaaagtaggctggaaagtgatatttaacaatat
ggtgaatcaaaattggggaccatatgatagagattcttggaacccggtatatggcaatca
acttttcatgaaaactagaaatggttctatgaaagcagcagagaacttccttgatcctaa
caaagcaagttctctattatcttcagggttttcaccagacttcgctacagttattactat
ggatagaaaagcatccaaacaacaaacaaatatagatgtaatatacgaacgagttcgtga
tgactaccaattgcattggacttcaacaaattggaaaggtaccaatactaaagataaatg
gacagatcgttcttcagaaagatataaaatcgattgggaaaaagaagaaatgacaaatta
a
>hla|CC005|CP000703|JH9
atgaaaacacgtatagtcagctcagtaacaacaacactattgctaggttccatattaatg
aatcctgtcgctaatgccgcagattctgatattaatattaaaaccggtactacagatatt
ggaagcaatactacagtaaaaacaggtgatttagtcacttatgataaagaaaatggcatg
cacaaaaaagtattttatagttttatcgatgataaaaatcacaataaaaaactgctagtt
attagaacgaaaggtaccattgctggtcaatatagagtttatagcgaag-aaggtgctaa
caaaagtggtttagcctggccttcagcctttaaggtacagttgcaactacctgataatga
agtagctcaaatatctgattactatccaagaaattcgattgatacaaaagagtatatgag
tactttaacttatggattcaacggtaatgttactggtgatgatacaggaaaaattggcgg
ccttattggtgcaaatgtttcgattggtcatacactgaaatatgttcaacctgatttcaa
aacaattttagagagcccaactgataaaaaagtaggctggaaagtgatatttaacaatat
ggtgaatcaaaattggggaccatatgatagagattcttggaacccggtatatggcaatca
acttttcatgaaaactagaaatggttctatgaaagcagcagagaacttccttgatcctaa
caaagcaagttctctattatcttcagggttttcaccagacttcgctacagttattactat
ggatagaaaagcatccaaacaacaaacaaatatagatgtaatatacgaacgagttcgtga
tgactaccaattgcattggacttcaacaaattggaaaggtaccaatactaaagataaatg
gacagatcgttcttcagaaagatataaaatcgattgggaaaaagaagaaatgacaaatta
a
>hla|CC005|CP000736|JH1
atgaaaacacgtatagtcagctcagtaacaacaacactattgctaggttccatattaatg
aatcctgtcgctaatgccgcagattctgatattaatattaaaaccggtactacagatatt
ggaagcaatactacagtaaaaacaggtgatttagtcacttatgataaagaaaatggcatg
cacaaaaaagtattttatagttttatcgatgataaaaatcacaataaaaaactgctagtt
attagaacgaaaggtaccattgctggtcaatatagagtttatagcgaag-aaggtgctaa
caaaagtggtttagcctggccttcagcctttaaggtacagttgcaactacctgataatga
agtagctcaaatatctgattactatccaagaaattcgattgatacaaaagagtatatgag
tactttaacttatggattcaacggtaatgttactggtgatgatacaggaaaaattggcgg
ccttattggtgcaaatgtttcgattggtcatacactgaaatatgttcaacctgatttcaa
aacaattttagagagcccaactgataaaaaagtaggctggaaagtgatatttaacaatat
ggtgaatcaaaattggggaccatatgatagagattcttggaacccggtatatggcaatca
acttttcatgaaaactagaaatggttctatgaaagcagcagagaacttccttgatcctaa
caaagcaagttctctattatcttcagggttttcaccagacttcgctacagttattactat
ggatagaaaagcatccaaacaacaaacaaatatagatgtaatatacgaacgagttcgtga
tgactaccaattgcattggacttcaacaaattggaaaggtaccaatactaaagataaatg
gacagatcgttcttcagaaagatataaaatcgattgggaaaaagaagaaatgacaaatta
a
>hla|CC005|CP001781|ED98-hen
atgaaaacacgtatagtcagctcagtaacaacaacactattgctaggttccatattaatg
aatcctgtcgctaatgccgcagattctgatattaatattaaaaccggtactacagatatt
ggaagcaatactacagtaaaaacaggtgatttagtcacttatgataaagaaaatggcatg
cacaaaaaagtattttatagttttatcgatgataaaaatcacaataaaaaactgctagtt
attagaacgaaaggtaccattgctggtcaatatagagtttatagcgaag-aaggtgctaa
caaaagtggtttagcctggccttcagcctttaaggtacagttgcaactacctgataatga
agtagctcaaatatctgattactatccaagaaattcgattgatacaaaagagtatatgag
tactttaacttatggattcaacggtaatgttactggtgatgatacaggaaaaattggcgg
ccttattggtgcaaatgtttcgattggtcatacactgaaatatgttcaacctgatttcaa
aacaattttagagagcccaactgataaaaaagtaggctggaaagtgatatttaacaatat
ggtgaatcaaaattggggaccatatgatagagattcttggaacccggtatatggcaatca
acttttcatgaaaactagaaatggttctatgaaagcagcagagaacttccttgatcctaa
caaagcaagttctctattatcttcagggttttcaccagacttcgctacagttattactat
ggatagaaaagcatccaaacaacaaacaaatatagatgtaatatacgaacgagttcgtga
tgactaccaattgcattggacttcaacaaattggaaaggtaccaatactaaagataaatg
gacagatcgttcttcagaaagatataaaatcgattgggaaaaagaagaaatgacaaatta
a
>hla|CC005|CP001844|04-02981
atgaaaacacgtatagtcagctcagtaacaacaacactattgctaggttccatattaatg
aatcctgtcgctaatgccgcagattctgatattaatattaaaaccggtactacagatatt
ggaagcaatactacagtaaaaacaggtgatttagtcacttatgataaagaaaatggcatg
cacaaaaaagtattttatagttttatcgatgataaaaatcacaataaaaaactgctagtt
attagaacgaaaggtaccattgctggtcaatatagagtttatagcgaag-aaggtgctaa
caaaagtggtttagcctggccttcagcctttaaggtacagttgcaactacctgataatga
agtagctcaaatatctgattactatccaagaaattcgattgatacaaaagagtatatgag
tactttaacttatggattcaacggtaatgttactggtgatgatacaggaaaaattggcgg
ccttattggtgcaaatgtttcgattggtcatacactgaaatatgttcaacctgatttcaa
aacaattttagagagcccaactgataaaaaagtaggctggaaagtgatatttaacaatat
ggtgaatcaaaattggggaccatatgatagagattcttggaacccggtatatggcaatca
acttttcatgaaaactagaaatggttctatgaaagcagcagagaacttccttgatcctaa
caaagcaagttctctattatcttcagggttttcaccagacttcgctacagttattactat
ggatagaaaagcatccaaacaacaaacaaatatagatgtaatatacgaacgagttcgtga
tgactaccaattgcattggacttcaacaaattggaaaggtaccaatactaaagataaatg
gacagatcgttcttcagaaagatataaaatcgattgggaaaaagaagaaatgacaaatta
a
>hla|CC005|FR714927|ECT-R2
atgaaaacacgtatagtcagctcagtaacaacaacactattgctaggttccatattaatg
aatcctgtcgctaatgccgcagattctgatattaatattaaaaccggtactacagatatt
ggaagcaatactacagtaaaaacaggtgatttagtcacttatgataaagaaaatggcatg
cacaaaaaagtattttatagttttatcgatgataaaaatcacaataaaaaactgctagtt
attagaacgaaaggtaccattgctggtcaatatagagtttatagcgaag-aaggtgctaa
caaaagtggtttagcctggccttcagcctttaaggtacagttgcaactacctgataatga
agtagctcaaatatctgattactatccaagaaattcgattgatacaaaagagtatatgag
tactttaacttatggattcaacggtaatgttactggtgatgatacaggaaaaattggcgg
ccttattggtgcaaatgtttcgattggtcatacactgaaatatgttcaacctgatttcaa
aacaattttagagagcccaactgataaaaaagtaggctggaaagtgatatttaacaatat
ggtgaatcaaaattggggaccatatgatagagattcttggaacccggtatatggcaatca
acttttcatgaaaactagaaatggttctatgaaagcagcagagaacttccttgatcctaa
caaagcaagttctctattatcttcagggttttcaccagacttcgctacagttattactat
ggatagaaaagcatccaaacaacaaacaaatatagatgtaatatacgaacgagttcgtga
tgactaccaattgcattggacttcaacaaattggaaaggtaccaatactaaagataaatg
gacagatcgttcttcagaaagatataaaatcgattgggaaaaagaagaaatgacaaatta
a
>hla|CC007|AASB02000228|TCH959-US
atgaaaacacgtatagtcagctcagtaacaacaacactattgctaggttccatattaatg
aatcctgtcgctaatgccgcagattctgatattaatattaaaaccggtactacagatatt
ggaagcaatactacagtaaaaacaggtgatttagtcacttatgataaagaaaatggcatg
cacaaaaaagtattttatagttttatcgatgataaaaatcacaataaaaaactgctagtt
attagaacgaaaggtaccattgctggtcaatatagagtttatagcgaag-aaggtgctaa
caaaagtggtttagcctggccttcagcctttaaggtacagttgcaactacctgataatga
agtagctcaaatatctgattactatccaagaaattcgattgatacaaaagagtatatgag
tactttaacttatggattcaacggtaatgttactggtgatgatacaggaaaaattggcgg
ccttattggtgcaaatgtttcgattggtcatacactgaaatatgttcaacctgatttcaa
aacaattttagagagcccaactgataaaaaagtaggctggaaagtgatatttaacaatat
ggtgaatcaaaattggggaccatatgatagagattcttggaacccggtatatggcaatca
acttttcatgaaaactagaaatggttctatgaaagcagcagagaacttccttgatcctaa
caaagcaagttctctattatcttcagggttttcaccagacttcgctacagttattactat
ggatagaaaagcatccaaacaacaaacaaatatagatgtaatatacgaacgagttcgtga
tgactaccaattgcattggacttcaacaaattggaaaggtaccaatactaaagataaatg
gacagatcgttcttcagaaagatataaaatcgattgggaaaatgaagaaatgacaaatta
a
>hla|CC008-ST072|ACHD01000021|TCH130-ST
atgaaaacacgtatagtcagctcagtaacaacaacactattgctaggttccatattaatg
aatcctgtcgctaatgccgcagattctgatattaatattaaaaccggtactacagatatt
ggaagcaatactacagtaaaaacaggtgatttagtcacttatgataaagaaaatggcatg
cacaaaaaagtattttatagttttatcgatgataaaaatcacaataaaaaactgctagtt
attagaacgaaaggtaccattgctggtcaatatagagtttatagcgaag-aaggtgctaa
caaaagtggtttagcctggccttcagcctttaaggtacagttgcaactacctgataatga
agtagctcaaatatctgattactatccaagaaattcgattgatacaaaagagtatatgag
tactttaacttatggattcaacggtaatgttactggtgatgatacaggaaaaattggcgg
ccttattggtgcaaatgtttcgattggtcatacactgaaatatgttcaacctgatttcaa
aacaattttagagagcccaactgataaaaaagtaggctggaaagtgatatttaacaatat
ggtgaatcaaaattggggaccatatgatagagattcttggaacccggtatatggcaatca
acttttcatgaaaactagaaatggttctatgaaagcagcagagaacttccttgatcctaa
caaagcaagttctctattatcttcagggttttcaccagacttcgctacagttattactat
ggatagaaaagcatccaaacaacaaacaaatatagatgtaatatacgaacgagttcgtga
tgactaccaattgcattggacttcaacaaattggaaaggtaccaatactaaagataaatg
gacagatcgttcttcagaaagatataaaatcgattgggaaaaagaagaaatgacaaatta
a
>hla|CC008-ST072|AFTS01000027|21259
atgaaaacacgtatagtcagctcagtaacaacaacactattgctaggttccatattaatg
aatcctgtcgctaatgccgcagattctgatattaatattaaaaccggtactacagatatt
ggaagcaatactacagtaaaaacaggtgatttagtcacttatgataaagaaaatggcatg
cacaaaaaagtattttatagttttatcgatgataaaaatcacaataaaaaactgctagtt
attagaacgaaaggtaccattgctggtcaatatagagtttatagcgaag-aaggtgctaa
caaaagtggtttagcctggccttcagcctttaaggtacagttgcaactacctgataatga
agtagctcaaatatctgattactatccaagaaattcgattgatacaaaagagtatatgag
tactttaacttatggattcaacggtaatgttactggtgatgatacaggaaaaattggcgg
ccttattggtgcaaatgtttcgattggtcatacactgaaatatgttcaacctgatttcaa
aacaattttagagagcccaactgataaaaaagtaggctggaaagtgatatttaacaatat
ggtgaatcaaaattggggaccatatgatagagattcttggaacccggtatatggcaatca
acttttcatgaaaactagaaatggttctatgaaagcagcagagaacttccttgatcctaa
caaagcaagttctctattatcttcagggttttcaccagacttcgctacagttattactat
ggatagaaaagcatccaaacaacaaacaaatatagatgtaatatacgaacgagttcgtga
tgactaccaattgcattggacttcaacaaattggaaaggtaccaatactaaagataaatg
gacagatcgttcttcagaaagatataaaatcgattgggaaaaagaagaaatgacaaatta
a
>hla|CC008-ST239|ABSA01000020|JKD6009
atgaaaacacatatagtcagctcagtaacaacaacactattgctaggttccatattaatg
aatcctgtcgctaatgccgcagattctgatattaatattaaaaccggtactacagatatt
ggaagcaatactacagtaaaaacaggtgatttagtcacttatgataaagaaaatggcatg
cacaaaaaagtattttatagttttatcgatgataaaaatcataataaaaaactgctagtt
attagaacgaaaggtaccattgctggtcaatatagagtttatagcgaag-aaggtgctaa
caaaagtggtttagcctggccttcagcctttaaggtacagttgcaactacctgataatga
agtagctcaaatatctgattactatccaagaaattcgattgatacaaaagagtatatgag
tactttaacttatggattcaacggtaatgttactggtgatgatacaggaaaaattggcgg
ccttattggtgcaaatgtttcgattggtcatacactgaaatatgttcaacctgatttcaa
aacaattttagagagcccaactgataaaaaagtaggctggaaagtgatatttaacaatat
ggtgaatcaaaattggggaccatatgatagagattcttggaacccggtatatggcaatca
acttttcatgaaaactagaaatggctctatgaaagcagcagataacttccttgatcctaa
caaagcaagttctctattatcttcagggttttcaccagacttcgctacagttattactat
ggatagaaaagcatccaaacaacaaacaaatatagatgtaatatacgaacgagttcgtga
tgactaccaattgcactggacttcaacaaattggaaaggtaccaatactaaagataaatg
gatagatcgttcttcagaaagatataaaatcgattgggaaaaagaagaaatgacaaatta
a
>hla|CC008-ST239|AEEK01000068|BAA-39-ST
atgaaaacacatatagtcagctcagtaacaacaacactattgctaggttccatattaatg
aatcctgtcgctaatgccgcagattctgatattaatattaaaaccggtactacagatatt
ggaagcaatactacagtaaaaacaggtgatttagtcacttatgataaagaaaatggcatg
cacaaaaaagtattttatagttttatcgatgataaaaatcataataaaaaactgctagtt
attagaacgaaaggtaccattgctggtcaatatagagtttatagcgaag-aaggtgctaa
caaaagtggtttagcctggccttcagcctttaaggtacagttgcaactacctgataatga
agtagctcaaatatctgattactatccaagaaattcgattgatacaaaagagtatatgag
tactttaacttatggattcaacggtaatgttactggtgatgatacaggaaaaattggcgg
ccttattggtgcaaatgtttcgattggtcatacactgaaatatgttcaacctgatttcaa
aacaattttagagagcccaactgataaaaaagtaggctggaaagtgatatttaacaatat
ggtgaatcaaaattggggaccatatgatagagattcttggaacccggtatatggcaatca
acttttcatgaaaactagaaatggctctatgaaagcagcagataacttccttgatcctaa
caaagcaagttctctattatcttcagggttttcaccagacttcgctacagttattactat
ggatagaaaagcatccaaacaacaaacaaatatagatgtaatatacgaacgagttcgtga
tgactaccaattgcactggacttcaacaaattggaaaggtaccaatactaaagataaatg
gatagatcgttcttcagaaagatataaaatcgattgggaaaaagaagaaatgacaaatta
a
>hla|CC008-ST239|AHVC01000117|IS-125
atgaaaacacatatagtcagctcagtaacaacaacactattgctaggttccatattaatg
aatcctgtcgctaatgccgcagattctgatattaatattaaaaccggtactacagatatt
ggaagcaatactacagtaaaaacaggtgatttagtcacttatgataaagaaaatggcatg
cacaaaaaagtattttatagttttatcgatgataaaaatcataataaaaaactgctagtt
attagaacgaaaggtaccattgctggtcaatatagagtttatagcgaag-aaggtgctaa
caaaagtggtttagcctggccttcagcctttaaggtacagttgcaactacctgataatga
agtagctcaaatatctgattactatccaagaaattcgattgatacaaaagagtatatgag
tactttaacttatggattcaacggtaatgttactggtgatgatacaggaaaaattggcgg
ccttattggtgcaaatgtttcgattggtcatacactgaaatatgttcaacctgatttcaa
aacaattttagagagcccaactgataaaaaactaggctggaaagtgatatttaacaatat
ggtgaatcaaaattggggaccatatgatagagattcttggaacccggtatatggcaatca
acttttcatgaaaactagaaatggctctatgaaagcagcagataacttccttgatcctaa
caaagcaagttctctattatcttcagggttttcaccagacttcgctacagttattactat
ggatagaaaagcatccaaacaacaaacaaatatagatgtaatatacgaacgagttcgtga
tgactaccaattgcactggacttcaacaaattggaaaggtaccaatactaaagataaatg
gatagatcgttcttcagaaagatataaaatcgattgggaaaaagaagaaatgacaaatta
a
>hla|CC008-ST239|AICJ01000024|IS-189
atgaaaacacatatagtcagctcagtaacaacaacactattgctaggttccatattaatg
aatcctgtcgctaatgccgcagattctgatattaatattaaaaccggtactacagatatt
ggaagcaatactacagtaaaaacaggtgatttagtcacttatgataaagaaaatggcatg
cacaaaaaagtattttatagttttatcgatgataaaaatcataataaaaaactgctagtt
attagaacgaaaggtaccattgctggtcaatatagagtttatagcgaag-aaggtgctaa
caaaagtggtttagcctggccttcagcctttaaggtacagttgcaactacctgataatga
agtagctcaaatatctgattactatccaagaaattcgattgatacaaaagagtatatgag
tactttaacttatggattcaacggtaatgttactggtgatgatacaggaaaaattggcgg
ccttattggtgcaaatgtttcgattggtcatacactgaaatatgttcaacctgatttcaa
aacaattttagagagcccaactgataaaaaagtaggctggaaagtgatatttaacaatat
ggtgaatcaaaattggggaccatatgatagagattcttggaactcggtatatggcaatca
acttttcatgaaaactagaaatggctctatgaaagcagcagataacttccttgatcctaa
caaagcaagttctctattatcttcagggttttcaccagacttcgctacagttattactat
ggatagaaaagcatccaaacaacaaacaaatatagatgtaatatacgaacgagttcgtga
tgactaccaattgcactggacttcaacaaattggaaaggtaccaatactaaagataaatg
gatagatcgttcttcagaaagatataaaatcgattgggaaaaagaagaaatgacaaatta
a
>hla|CC008-ST239|BABZ01000044|16K-ST239
atgaaaacacatatagtcagctcagtaacaacaacactattgctaggttccatattaatg
aatcctgtcgctaatgccgcagattctgatattaatattaaaaccggtactacagatatt
ggaagcaatactacagtaaaaacaggtgatttagtcacttatgataaagaaaatggcatg
cacaaaaaagtattttatagttttatcgatgataaaaatcataataaaaaactgctagtt
attagaacgaaaggtaccattgctggtcaatatagagtttatagcgaag-aaggtgctaa
caaaagtggtttagcctggccttcagcctttaaggtacagttgcaactacctgataatga
agtagctcaaatatctgattactatccaagaaattcgattgatacaaaagagtatatgag
tactttaacttatggattcaacggtaatgttactggtgatgatacaggaaaaattggcgg
ccttattggtgcaaatgtttcgattggtcatacactgaaatatgttcaacctgatttcaa
aacaattttagagagcccaactgataaaaaagtaggctggaaagtgatatttaacaatat
ggtgaatcaaaattggggaccatatgatagagattcttggaacccggtatatggcaatca
acttttcatgaaaactagaaatggctctatgaaagcagcagataacttccttgatcctaa
caaagcaagttctctattatcttcagggttttcaccagacttcgctacagttattactat
ggatagaaaagcatccaaacaacaaacaaatatagatgtaatatacgaacgagttcgtga
tgactaccaattgcactggacttcaacaaattggaaaggtaccaatactaaagataaatg
gatagatcgttcttcagaaagatataaaatcgattgggaaaaagaagaaatgacaaatta
a
>hla|CC008-ST239|CP002120|JKD6008-ST239
atgaaaacacatatagtcagctcagtaacaacaacactattgctaggttccatattaatg
aatcctgtcgctaatgccgcagattctgatattaatattaaaaccggtactacagatatt
ggaagcaatactacagtaaaaacaggtgatttagtcacttatgataaagaaaatggcatg
cacaaaaaagtattttatagttttatcgatgataaaaatcataataaaaaactgctagtt
attagaacgaaaggtaccattgctggtcaatatagagtttatagcgaag-aaggtgctaa
caaaagtggtttagcctggccttcagcctttaaggtacagttgcaactacctgataatga
agtagctcaaatatctgattactatccaagaaattcgattgatacaaaagagtatatgag
tactttaacttatggattcaacggtaatgttactggtgatgatacaggaaaaattggcgg
ccttattggtgcaaatgtttcgattggtcatacactgaaatatgttcaacctgatttcaa
aacaattttagagagcccaactgataaaaaagtaggctggaaagtgatatttaacaatat
ggtgaatcaaaattggggaccatatgatagagattcttggaacccggtatatggcaatca
acttttcatgaaaactagaaatggctctatgaaagcagcagataacttccttgatcctaa
caaagcaagttctctattatcttcagggttttcaccagacttcgctacagttattactat
ggatagaaaagcatccaaacaacaaacaaatatagatgtaatatacgaacgagttcgtga
tgactaccaattgcactggacttcaacaaattggaaaggtaccaatactaaagataaatg
gatagatcgttcttcagaaagatataaaatcgattgggaaaaagaagaaatgacaaatta
a
>hla|CC008-ST239|CP002643|T0131-ST239
atgaaaacacatatagtcagctcagtaacaacaacactattgctaggttccatattaatg
aatcctgtcgctaatgccgcagattctgatattaatattaaaaccggtactacagatatt
ggaagcaatactacagtaaaaacaggtgatttagtcacttatgataaagaaaatggcatg
cacaaaaaagtattttatagttttatcgatgataaaaatcataataaaaaactgctagtt
attagaacgaaaggtaccattgctggtcaatatagagtttatagcgaag-aaggtgctaa
caaaagtggtttagcctggccttcagcctttaaggtacagttgcaactacctgataatga
agtagctcaaatatctgattactatccaagaaattcgattgatacaaaagagtatatgag
tactttaacttatggattcaacggtaatgttactggtgatgatacaggaaaaattggcgg
ccttattggtgcaaatgtttcgattggtcatacactgaaatatgttcaacctgatttcaa
aacaattttagagagcccaactgataaaaaagtaggctggaaagtgatatttaacaatat
ggtgaatcaaaattggggaccatatgatagagattcttggaacccggtatatggcaatca
acttttcatgaaaactagaaatggctctatgaaagcagcagataacttccttgatcctaa
caaagcaagttctctattatcttcagggttttcaccagacttcgctacagttattactat
ggatagaaaagcatccaaacaacaaacaaatatagatgtaatatacgaacgagttcgtga
tgactaccaattgcactggacttcaacaaattggaaaggtaccaatactaaagataaatg
gatagatcgttcttcagaaagatataaaatcgattgggaaaaagaagaaatgacaaatta
a
>hla|CC008-ST239|FN433596|TW20-ST239
atgaaaacacatatagtcagctcagtaacaacaacactattgctaggttccatattaatg
aatcctgtcgctaatgccgcagattctgatattaatattaaaaccggtactacagatatt
ggaagcaatactacagtaaaaacaggtgatttagtcacttatgataaagaaaatggcatg
cacaaaaaagtattttatagttttatcgatgataaaaatcataataaaaaactgctagtt
attagaacgaaaggtaccattgctggtcaatatagagtttatagcgaag-aaggtgctaa
caaaagtggtttagcctggccttcagcctttaaggtacagttgcaactacctgataatga
agtagctcaaatatctgattactatccaagaaattcgattgatacaaaagagtatatgag
tactttaacttatggattcaacggtaatgttactggtgatgatacaggaaaaattggcgg
ccttattggtgcaaatgtttcgattggtcatacactgaaatatgttcaacctgatttcaa
aacaattttagagagcccaactgataaaaaagtaggctggaaagtgatatttaacaatat
ggtgaatcaaaattggggaccatatgatagagattcttggaacccggtatatggcaatca
acttttcatgaaaactagaaatggctctatgaaagcagcagataacttccttgatcctaa
caaagcaagttctctattatcttcagggttttcaccagacttcgctacagttattactat
ggatagaaaagcatccaaacaacaaacaaatatagatgtaatatacgaacgagttcgtga
tgactaccaattgcactggacttcaacaaattggaaaggtaccaatactaaagataaatg
gatagatcgttcttcagaaagatataaaatcgattgggaaaaagaagaaatgacaaatta
a
>hla|CC008-ST241|AGRN01000094|21178
atgaaaacacatatagtcagctcagtaacaacaacactattgctaggttccatattaatg
aatcctgtcgctaatgccgcagattctgatattaatattaaaaccggtactacagatatt
ggaagcaatactacagtaaaaacaggtgatttagtcacttatgataaagaaaatggcatg
cacaaaaaagtattttatagttttatcgatgataaaaatcataataaaaaactgctagtt
attagaacgaaaggtaccattgctggtcaatatagagtttatagcgaag-aaggtgctaa
caaaagtggtttagcctggccttcagcctttaaggtacagttgcaactacctgataatga
agtagctcaaatatctgattactatccaagaaattcgattgatacaaaagagtatatgag
tactttaacttatggattcaacggtaatgttactggtgatgatacaggaaaaattggcgg
ccttattggtgcaaatgtttcgattggtcatacactgaaatatgttcaacctgatttcaa
aacaattttagagagcccaactgataaaaaagtaggctggaaagtgatatttaacaatat
ggtgaatcaaaattggggaccatatgatagagattcttggaacccggtatatggcaatca
acttttcatgaaaactagaaatggctctatgaaagcagcagataacttccttgatcctaa
caaagcaagttctctattatcttcagggttttcaccagacttcgctacagttattactat
ggatagaaaagcatccaaacaacaaacaaatatagatgtaatatacgaacgagttcgtga
tgactaccaattgcactggacttcaacaaattggaaaggtaccaatactaaagataaatg
gatagatcgttcttcagaaagatataaaatcgattgggaaaaagaagaaatgacaaatta
a
>hla|CC008|ABFA01000007|930918-3
atgaaaacacgtatagtcagctcagtaacaacaacactattgctaggttccatattaatg
aatcctgtcgctaatgccgcagattctgatattaatattaaaaccggtactacagatatt
ggaagcaatactacagtaaaaacaggtgatttagtcacttatgataaagaaaatggcatg
cacaaaaaagtattttatagttttatcgatgataaaaatcataataaaaaactgctagtt
attagaacgaaaggtaccattgctggtcaatatagagtttatagcgaag-aaggtgctaa
caaaagtggtttagcctggccttcagcctttaaggtacagttgcaactacctgataatga
agtagctcaaatatctgattactatccaagaaattcgattgatacaaaagagtatatgag
tactttaacttatggattcaacggtaatgttactggtgatgatacaggaaaaattggcgg
ccttattggtgcaaatgtttcgattggtcatacactgaaatatgttcaacctgatttcaa
aacaattttagagagcccaactgataaaaaagtaggctggaaagtgatatttaacaatat
ggtgaatcaaaattggggaccatatgatagagattcttggaacccggtatatggcaatca
acttttcatgaaaactagaaatggctctatgaaagcagcagataacttccttgatcctaa
caaagcaagttctctattatcttcagggttttcaccagacttcgctacagttattactat
ggatagaaaagcatccaaacaacaaacaaatatagatgtaatatacgaacgagttcgtga
tgactaccaattgcactggacttcaacaaattggaaaggtaccaatactaaagataaatg
gatagatcgttcttcagaaagatataaaatcgattgggaaaaagaagaaatgacaaatta
a
>hla|CC008|ABFB01000006|D30-ST8
atgaaaacacgtatagtcagctcagtaacaacaacactattgctaggttccatattaatg
aatcctgtcgctaatgccgcagattctgatattaatattaaaaccggtactacagatatt
ggaagcaatactacagtaaaaacaggtgatttagtcacttatgataaagaaaatggcatg
cacaaaaaagtattttatagttttatcgatgataaaaatcataataaaaaactgctagtt
attagaacgaaaggtaccattgctggtcaatatagagtttatagcgaag-aaggtgctaa
caaaagtggtttagcctggccttcagcctttaaggtacagttgcaactacctgataatga
agtagctcaaatatctgattactatccaagaaattcgattgatacaaaagagtatatgag
tactttaacttatggattcaacggtaatgttactggtgatgatacaggaaaaattggcgg
ccttattggtgcaaatgtttcgattggtcatacactgaaatatgttcaacctgatttcaa
aacaattttagagagcccaactgataaaaaagtaggctggaaagtgatatttaacaatat
ggtgaatcaaaattggggaccatatgatagagattcttggaacccggtatatggcaatca
acttttcatgaaaactagaaatggctctatgaaagcagcagagaacttccttgatcctaa
caaagcaagttctctattatcttcagggttttcaccagacttcgctacagttattactat
ggatagaaaagcatccaaacaacaaacaaatatagatgtaatatacgaacgagttcgtga
tgactaccaattgcactggacttcaacaaattggaaaggtaccaatactaaagataaatg
gatagatcgttcttcagaaagatataaaatcgattgggaaaaagaagaaatgacaaatta
a
>hla|CC008|ABWT01000016|CGS01
atgaaaacacgtatagtcagctcagtaacaacaacactattgctaggttccatattaatg
aatcctgtcgctaatgccgcagattctgatattaatattaaaaccggtactacagatatt
ggaagcaatactacagtaaaaacaggtgatttagtcacttatgataaagaaaatggcatg
cacaaaaaagtattttatagttttatcgatgataaaaatcataataaaaaactgctagtt
attagaacgaaaggtaccattgctggtcaatatagagtttatagcgaag-aaggtgctaa
caaaagtggtttagcctggccttcagcctttaaggtacagttgcaactacctgataatga
agtagctcaaatatctgattactatccaagaaattcgattgatacaaaagagtatatgag
tactttaacttatggattcaacggtaatgttactggtgatgatacaggaaaaattggcgg
ccttattggtgcaaatgtttcgattggtcatacactgaaatatgttcaacctgatttcaa
aacaattttagagagcccaactgataaaaaagtaggctggaaagtgatatttaacaatat
ggtgaatcaaaattggggaccatatgatagagattcttggaacccggtatatggcaatca
acttttcatgaaaactagaaatggctctatgaaagcagcagataacttccttgatcctaa
caaagcaagttctctattatcttcagggttttcaccagacttcgctacagttattactat
ggatagaaaagcatccaaacaacaaacaaatatagatgtaatatacgaacgagttcgtga
tgactaccaattgcactggacttcaacaaattggaaaggtaccaatactaaagataaatg
gatagatcgttcttcagaaagatataaaatcgattgggaaaaagaagaaatgacaaatta
a
>hla|CC008|ACKD01000031|A5948
atgaaaacacgtatagtcagctcagtaacaacaacactattgctaggttccatattaatg
aatcctgtcgctaatgccgcagattctgatattaatattaaaaccggtactacagatatt
ggaagcaatactacagtaaaaacaggtgatttagtcacttatgataaagaaaatggcatg
cacaaaaaagtattttatagttttatcgatgataaaaatcataataaaaaactgctagtt
attagaacgaaaggtaccattgctggtcaatatagagtttatagcgaag-aaggtgctaa
caaaagtggtttagcctggccttcagcctttaaggtacagttgcaactacctgataatga
agtagctcaaatatctgattactatccaagaaattcgattgatacaaaagagtatatgag
tactttaacttatggattcaacggtaatgttactggtgatgatacaggaaaaattggcgg
ccttattggtgcaaatgtttcgattggtcatacactgaaatatgttcaacctgatttcaa
aacaattttagagagcccaactgataaaaaagtaggctggaaagtgatatttaacaatat
ggtgaatcaaaattggggaccatatgatagagattcttggaacccggtatatggcaatca
acttttcatgaaaactagaaatggctctatgaaagcagcagataacttccttgatcctaa
caaagcaagttctctattatcttcagggttttcaccagacttcgctacagttattactat
ggatagaaaagcatccaaacaacaaacaaatatagatgtaatatacgaacgagttcgtga
tgactaccaattgcactggacttcaacaaattggaaaggtaccaatactaaagataaatg
gatagatcgttcttcagaaagatataaaatcgattgggaaaaagaagaaatgacaaatta
a
>hla|CC008|ACOT01000026|132-ST8
atgaaaacacgtatagtcagctcagtaacaacaacactattgctaggttccatattaatg
aatcctgtcgctaatgccgcagattctgatattaatattaaaaccggtactacagatatt
ggaagcaatactacagtaaaaacaggtgatttagtcacttatgataaagaaaatggcatg
cacaaaaaagtattttatagttttatcgatgataaaaatcataataaaaaactgctagtt
attagaacgaaaggtaccattgctggtcaatatagagtttatagcgaag-aaggtgctaa
caaaagtggtttagcctggccttcagcctttaaggtacagttgcaactacctgataatga
agtagctcaaatatctgattactatccaagaaattcgattgatacaaaagagtatatgag
tactttaacttatggattcaacggtaatgttactggtgatgatacaggaaaaattggcgg
ccttattggtgcaaatgtttcgattggtcatacactgaaatatgttcaacctgatttcaa
aacaattttagagagcccaactgataaaaaagtaggctggaaagtgatatttaacaatat
ggtgaatcaaaattggggaccatatgatagagattcttggaacccggtatatggcaatca
acttttcatgaaaactagaaatggctctatgaaagcagcagataacttccttgatcctaa
caaagcaagttctctattatcttcagggttttcaccagacttcgctacagttattactat
ggatagaaaagcatccaaacaacaaacaaatatagatgtaatatacgaacgagttcgtga
tgactaccaattgcactggacttcaacaaattggaaaggtaccaatactaaagataaatg
gatagatcgttcttcagaaagatataaaatcgattgggaaaaagaagaaatgacaaatta
a
>hla|CC008|ACSN01000001|A9765
atgaaaacacgtatagtcagctcagtaacaacaacactattgctaggttccatattaatg
aatcctgtcgctaatgccgcagattctgatattaatattaaaaccggtactacagatatt
ggaagcaatactacagtaaaaacaggtgatttagtcacttatgataaagaaaatggcatg
cacaaaaaagtattttatagttttatcgatgataaaaatcataataaaaaactgctagtt
attagaacgaaaggtaccattgctggtcaatatagagtttatagcgaag-aaggtgctaa
caaaagtggtttagcctggccttcagcctttaaggtacagttgcaactacctgataatga
agtagctcaaatatctgattactatccaagaaattcgattgatacaaaagagtatatgag
tactttaacttatggattcaacggtaatgttactggtgatgatacaggaaaaattggcgg
ccttattggtgcaaatgtttcgattggtcatacactgaaatatgttcaacctgatttcaa
aacaattttagagagcccaactgataaaaaagtaggctggaaagtgatatttaacaatat
ggtgaatcaaaattggggaccatatgatagagattcttggaacccggtatatggcaatca
acttttcatgaaaactagaaatggctctatgaaagcagcagataacttccttgatcctaa
caaagcaagttctctattatcttcagggttttcaccagacttcgctacagttattactat
ggatagaaaagcatccaaacaacaaacaaatatagatgtaatatacgaacgagttcgtga
tgactaccaattgcactggacttcaacaaattggaaaggtaccaatactaaagataaatg
gatagatcgttcttcagaaagatataaaatcgattgggaaaaagaagaaatgacaaatta
a
>hla|CC008|ADJI01000001|A9754
atgaaaacacgtatagtcagctcagtaacaacaacactattgctaggttccatattaatg
aatcctgtcgctaatgccgcagattctgatattaatattaaaaccggtactacagatatt
ggaagcaatactacagtaaaaacaggtgatttagtcacttatgataaagaaaatggcatg
cacaaaaaagtattttatagttttatcgatgataaaaatcataataaaaaactgctagtt
attagaacgaaaggtaccattgctggtcaatatagagtttatagcgaag-aaggtgctaa
caaaagtggtttagcctggccttcagcctttaaggtacagttgcaactacctgataatga
agtagctcaaatatctgattactatccaagaaattcgattgatacaaaagagtatatgag
tactttaacttatggattcaacggtaatgttactggtgatgatacaggaaaaattggcgg
ccttattggtgcaaatgtttcgattggtcatacactgaaatatgttcaacctgatttcaa
aacaattttagagagcccaactgataaaaaagtaggctggaaagtgatatttaacaatat
ggtgaatcaaaattggggaccatatgatagagattcttggaacccggtatatggcaatca
acttttcatgaaaactagaaatggctctatgaaagcagcagataacttccttgatcctaa
caaagcaagttctctattatcttcagggttttcaccagacttcgctacagttattactat
ggatagaaaagcatccaaacaacaaacaaatatagatgtaatatacgaacgagttcgtga
tgactaccaattgcactggacttcaacaaattggaaaggtaccaatactaaagataaatg
gatagatcgttcttcagaaagatataaaatcgattgggaaaaagaagaaatgacaaatta
a
>hla|CC008|AECP01000027|MRSA177
atgaaaacacgtatagtcagctcagtaacaacaacactattgctaggttccatattaatg
aatcctgtcgctaatgccgcagattctgatattaatattaaaaccggtactacagatatt
ggaagcaatactacagtaaaaacaggtgatttagtcacttatgataaagaaaatggcatg
cacaaaaaagtattttatagttttatcgatgataaaaatcataataaaaaactgctagtt
attagaacgaaaggtaccattgctggtcaatatagagtttatagcgaag-aaggtgctaa
caaaagtggtttagcctggccttcagcctttaaggtacagttgcaactacctgataatga
agtagctcaaatatctgattactatccaagaaattcgattgatacaaaagagtatatgag
tactttaacttatggattcaacggtaatgttactggtgatgatacaggaaaaattggcgg
ccttattggtgcaaatgtttcgattggtcatacactgaaatatgttcaacctgatttcaa
aacaattttagagagcccaactgataaaaaagtaggctggaaagtgatatttaacaatat
ggtgaatcaaaattggggaccatatgatagagattcttggaacccggtatatggcaatca
acttttcatgaaaactagaaatggctctatgaaagcagcagataacttccttgatcctaa
caaagcaagttctctattatcttcagggttttcaccagacttcgctacagttattactat
ggatagaaaagcatccaaacaacaaacaaatatagatgtaatatacgaacgagttcgtga
tgactaccaattgcactggacttcaacaaattggaaaggtaccaatactaaagataaatg
gatagatcgttcttcagaaagatataaaatcgattgggaaaaagaagaaatgacaaatta
a
>hla|CC008|AECR01000017|MRSA131
atgaaaacacgtatagtcagctcagtaacaacaacactattgctaggttccatattaatg
aatcctgtcgctaatgccgcagattctgatattaatattaaaaccggtactacagatatt
ggaagcaatactacagtaaaaacaggtgatttagtcacttatgataaagaaaatggcatg
cacaaaaaagtattttatagttttatcgatgataaaaatcataataaaaaactgctagtt
attagaacgaaaggtaccattgctggtcaatatagagtttatagcgaag-aaggtgctaa
caaaagtggtttagcctggccttcagcctttaaggtacagttgcaactacctgataatga
agtagctcaaatatctgattactatccaagaaattcgattgatacaaaagagtatatgag
tactttaacttatggattcaacggtaatgttactggtgatgatacaggaaaaattggcgg
ccttattggtgcaaatgtttcgattggtcatacactgaaatatgttcaacctgatttcaa
aacaattttagagagcccaactgataaaaaagtaggctggaaagtgatatttaacaatat
ggtgaatcaaaattggggaccatatgatagagattcttggaacccggtatatggcaatca
acttttcatgaaaactagaaatggctctatgaaagcagcagataacttccttgatcctaa
caaagcaagttctctattatcttcagggttttcaccagacttcgctacagttattactat
ggatagaaaagcatccaaacaacaaacaaatatagatgtaatatacgaacgagttcgtga
tgactaccaattgcactggacttcaacaaattggaaaggtaccaatactaaagataaatg
gatagatcgttcttcagaaagatataaaatcgattgggaaaaagaagaaatgacaaatta
a
>hla|CC008|AFEE01000021|21189
atgaaaacacgtatagtcagctcagtaacaacaacactattgctaggttccatattaatg
aatcctgtcgctaatgccgcagattctgatattaatattaaaaccggtactacagatatt
ggaagcaatactacagtaaaaacaggtgatttagtcacttatgataaagaaaatggcatg
cacaaaaaagtattttatagttttatcgatgataaaaatcataataaaaaactgctagtt
attagaacgaaaggtaccattgctggtcaatatagagtttatagcgaag-aaggtgctaa
caaaagtggtttagcctggccttcagcctttaaggtacagttgcaactacctgataatga
agtagctcaaatatctgattactatccaagaaattcgattgatacaaaagagtatatgag
tactttaacttatggattcaacggtaatgttactggtgatgatacaggaaaaattggcgg
ccttattggtgcaaatgtttcgattggtcatacactgaaatatgttcaacctgatttcaa
aacaattttagagagcccaactgataaaaaagtaggctggaaagtgatatttaacaatat
ggtgaatcaaaattggggaccatatgatagagattcttggaacccggtatatggcaatca
acttttcatgaaaactagaaatggctctatgaaagcagcagataacttccttgatcctaa
caaagcaagttctctattatcttcagggttttcaccagacttcgctacagttattactat
ggatagaaaagcatccaaacaacaaacaaatatagatgtaatatacgaacgagttcgtga
tgactaccaattgcactggacttcaacaaattggaaaggtaccaatactaaagataaatg
gatagatcgttcttcagaaagatataaaatcgattgggaaaaagaagaaatgacaaatta
a
>hla|CC008|AFGU01000015|RN4220
atgaaaacacgtatagtcagctcagtaacaacaacactattgctaggttccatattaatg
aatcctgtcgctaatgccgcagattctgatattaatattaaaaccggtactacagatatt
ggaagcaatactacagtaaaaacaggtgatttagtcacttatgataaagaaaatggcatg
cacaaaaaagtattttatagttttatcgatgataaaaatcataataaaaaactgctagtt
attagaacgaaaggtaccattgctggtcaatatagagtttatagcgaag-aaggtgctaa
caaaagtggtttagcctggccttcagcctttaaggtacagttgcaactacctgataatga
agtagctcaaatatctgattactatccaagaaattcgattgatacaaaagagtatatgag
tactttaacttatggattcaacggtaatgttactggtgatgatacaggaaaaattggcgg
ccttattggtgcaaatgtttcgattggtcatacactgaaatatgttcaacctgatttcaa
aacaattttagagagcccaactgataaaaaagtaggctggaaagtgatatttaacaatat
ggtgaatcaaaattggggaccatatgatagagattcttggaacccggtatatggcaatca
acttttcatgaaaactagaaatggctctatgaaagcagcagataacttccttgatcctaa
caaagcaagttctctattatcttcagggttttcaccagacttcgctacagttattactat
ggatagaaaagcatccaaacaacaaacaaatatagatgtaatatacgaacgagttcgtga
tgactaccaattgcactggacttcaacaaattggaaaggtaccaatactaaagataaatg
gatagatcgttcttcagaaagatataaaatcgattgggaaaaagaagaaatgacaaatta
a
>hla|CC008|AGRP01000081|21209
atgaaaacacgtatagtcagctcagtaacaacaacactattgctaggttccatattaatg
aatcctgtcgctaatgccgcagattctgatattaatattaaaaccggtactacagatatt
ggaagcaatactacagtaaaaacaggtgatttagtcacttatgataaagaaaatggcatg
cacaaaaaagtattttatagttttatcgatgataaaaatcataataaaaaactgctagtt
attagaacgaaaggtaccattgctggtcaatatagagtttatagcgaag-aaggtgctaa
caaaagtggtttagcctggccttcagcctttaaggtacagttgcaactacctgataatga
agtagctcaaatatctgattactatccaagaaattcgattgatacaaaagagtatatgag
tactttaacttatggattcaacggtaatgttactggtgatgatacaggaaaaattggcgg
ccttattggtgcaaatgtttcgattggtcatacactgaaatatgttcaacctgatttcaa
aacaattttagagagcccaactgataaaaaagtaggctggaaagtgatatttaacaatat
ggtgaatcaaaattggggaccatatgatagagattcttggaacccggtatatggcaatca
acttttcatgaaaactagaaatggctctatgaaagcagcagataacttccttgatcctaa
caaagcaagttctctattatcttcagggttttcaccagacttcgctacagttattactat
ggatagaaaagcatccaaacaacaaacaaatatagatgtaatatacgaacgagttcgtga
tgactaccaattgcactggacttcaacaaattggaaaggtaccaatactaaagataaatg
gatagatcgttcttcagaaagatataaaatcgattgggaaaaagaagaaatgacaaatta
a
>hla|CC008|AGTY01000008|21232
atgaaaacacgtatagtcagctcagtaacaacaacactattgctaggttccatattaatg
aatcctgtcgctaatgccgcagattctgatattaatattaaaaccggtactacagatatt
ggaagcaatactacagtaaaaacaggtgatttagtcacttatgataaagaaaatggcatg
cacaaaaaagtattttatagttttatcgatgataaaaatcataataaaaaactgctagtt
attagaacgaaaggtaccattgctggtcaatatagagtttatagcgaag-aaggtgctaa
caaaagtggtttagcctggccttcagcctttaaggtacagttgcaactacctgataatga
agtagctcaaatatctgattactatccaagaaattcgattgatacaaaagagtatatgag
tactttaacttatggattcaacggtaatgttactggtgatgatacaggaaaaattggcgg
ccttattggtgcaaatgtttcgattggtcatacactgaaatatgttcaacctgatttcaa
aacaattttagagagcccaactgataaaaaagtaggctggaaagtgatatttaacaatat
ggtgaatcaaaattggggaccatatgatagagattcttggaacccggtatatggcaatca
acttttcatgaaaactagaaatggctctatgaaagcagcagataacttccttgatcctaa
caaagcaagttctctattatcttcagggttttcaccagacttcgctacagttattactat
ggatagaaaagcatccaaacaacaaacaaatatagatgtaatatacgaacgagttcgtga
tgactaccaattgcactggacttcaacaaattggaaaggtaccaatactaaagataaatg
gatagatcgttcttcagaaagatataaaatcgattgggaaaaagaagaaatgacaaatta
a
>hla|CC008|AHJZ01000081|21283
atgaaaacacgtatagtcagctcagtaacaacaacactattgctaggttccatattaatg
aatcctgtcgctaatgccgcagattctgatattaatattaaaaccggtactacagatatt
ggaagcaatactacagtaaaaacaggtgatttagtcacttatgataaagaaaatggcatg
cacaaaaaagtattttatagttttatcgatgataaaaatcataataaaaaactgctagtt
attagaacgaaaggtaccattgctggtcaatatagagtttatagcgaag-aaggtgctaa
caaaagtggtttagcctggccttcagcctttaaggtacagttgcaactacctgataatga
agtagctcaaatatctgattactatccaagaaattcgattgatacaaaagagtatatgag
tactttaacttatggattcaacggtaatgttactggtgatgatacaggaaaaattggcgg
ccttattggtgcaaatgtttcgattggtcatacactgaaatatgttcaacctgatttcaa
aacaattttagagagcccaactgataaaaaagtaggctggaaagtgatatttaacaatat
ggtgaatcaaaattggggaccatatgatagagattcttggaacccggtatatggcaatca
acttttcatgaaaactagaaatggctctatgaaagcagcagataacttccttgatcctaa
caaagcaagttctctattatcttcagggttttcaccagacttcgctacagttattactat
ggatagaaaagcatccaaacaacaaacaaatatagatgtaatatacgaacgagttcgtga
tgactaccaattgcactggacttcaacaaattggaaaggtaccaatactaaagataaatg
gatagatcgttcttcagaaagatataaaatcgattgggaaaaagaagaaatgacaaatta
a
>hla|CC008|AHKD01000008|CIG1114
atgaaaacacgtatagtcagctcagtaacaacaacactattgctaggttccatattaatg
aatcctgtcgctaatgccgcagattctgatattaatattaaaaccggtactacagatatt
ggaagcaatactacagtaaaaacaggtgatttagtcacttatgataaagaaaatggcatg
cacaaaaaagtattttatagttttatcgatgataaaaatcataataaaaaactgctagtt
attagaacgaaaggtaccattgctggtcaatatagagtttatagcgaag-aaggtgctaa
caaaagtggtttagcctggccttcagcctttaaggtacagttgcaactacctgataatga
agtagctcaaatatctgattactatccaagaaattcgattgatacaaaagagtatatgag
tactttaacttatggattcaacggtaatgttactggtgatgatacaggaaaaattggcgg
ccttattggtgcaaatgtttcgattggtcatacactgaaatatgttcaacctgatttcaa
aacaattttagagagcccaactgataaaaaagtaggctggaaagtgatatttaacaatat
ggtgaatcaaaattggggaccatatgatagagattcttggaacccggtatatggcaatca
acttttcatgaaaactagaaatggctctatgaaagcagcagataacttccttgatcctaa
caaagcaagttctctattatcttcagggttttcaccagacttcgctacagttattactat
ggatagaaaagcatccaaacaacaaacaaatatagatgtaatatacgaacgagttcgtga
tgactaccaattgcactggacttcaacaaattggaaaggtaccaatactaaagataaatg
gatagatcgttcttcagaaagatataaaatcgattgggaaaaagaagaaatgacaaatta
a
>hla|CC008|AHLM01000038|IS-24
atgaaaacacgtatagtcagctcagtaacaacaacactattgctaggttccatattaatg
aatcctgtcgctaatgccgcagattctgatattaatattaaaaccggtactacagatatt
ggaagcaatactacagtaaaaacaggtgatttagtcacttatgataaagaaaatggcatg
cacaaaaaagtattttatagttttatcgatgataaaaatcataataaaaaactgctagtt
attagaacgaaaggtaccattgctggtcaatatagagtttatagcgaag-aaggtgctaa
caaaagtggtttagcctggccttcagcctttaaggtacagttgcaactacctgataatga
agtagctcaaatatctgattactatccaagaaattcgattgatacaaaagagtatatgag
tactttaacttatggattcaacggtaatgttactggtgatgatacaggaaaaattggcgg
ccttattggtgcaaatgtttcgattggtcatacactgaaatatgttcaacctgatttcaa
aacaattttagagagcccaactgataaaaaagtaggctggaaagtgatatttaacaatat
ggtgaatcaaaattggggaccatatgatagagattcttggaacccggtatatggcaatca
acttttcatgaaaactagaaatggctctatgaaagcagcagataacttccttgatcctaa
caaagcaagttctctattatcttcagggttttcaccagacttcgctacagttattactat
ggatagaaaagcatccaaacaacaaacaaatatagatgtaatatacgaacgagttcgtga
tgactaccaattgcactggacttcaacaaattggaaaggtaccaatactaaagataaatg
gatagatcgttcttcagaaagatataaaatcgattgggaaaaagaagaaatgacaaatta
a
>hla|CC008|AHLO01000049|IS-88
atgaaaacacgtatagtcagctcagtaacaacaacactattgctaggttccatattaatg
aatcctgtcgctaatgccgcagattctgatattaatattaaaaccggtactacagatatt
ggaagcaatactacagtaaaaacaggtgatttagtcacttatgataaagaaaatggcatg
cacaaaaaagtattttatagttttatcgatgataaaaatcataataaaaaactgctagtt
attagaacgaaaggtaccattgctggtcaatatagagtttatagcgaag-aaggtgctaa
caaaagtggtttagcctggccttcagcctttaaggtacagttgcaactacctgataatga
agtagctcaaatatctgattactatccaagaaattcgattgatacaaaagagtatatgag
tactttaacttatggattcaacggtaatgttactggtgatgatacaggaaaaattggcgg
ccttattggtgcaaatgtttcgattggtcatacactgaaatatgttcaacctgatttcaa
aacaattttagagagcccaactgataaaaaagtaggctggaaagtgatatttaacaatat
ggtgaatcaaaattggggaccatatgatagagattcttggaacccggtatatggcaatca
acttttcatgaaaactagaaatggctctatgaaagcagcagataacttccttgatcctaa
caaagcaagttctctattatcttcagggttttcaccagacttcgctacagttattactat
ggatagaaaagcatccaaacaacaaacaaatatagatgtaatatacgaacgagttcgtga
tgactaccaattgcactggacttcaacaaattggaaaggtaccaatactaaagataaatg
gatagatcgttcttcagaaagatataaaatcgattgggaaaaagaagaaatgacaaatta
a
>hla|CC008|AHLP01000004|IS-91
atgaaaacacgtatagtcagctcagtaacaacaacactattgctaggttccatattaatg
aatcctgtcgctaatgccgcagattctgatattaatattaaaaccggtactacagatatt
ggaagcaatactacagtaaaaacaggtgatttagtcacttatgataaagaaaatggcatg
cacaaaaaagtattttatagttttatcgatgataaaaatcataataaaaaactgctagtt
attagaacgaaaggtaccattgctggtcaatatagagtttatagcgaag-aaggtgctaa
caaaagtggtttagcctggccttcagcctttaaggtacagttgcaactacctgataatga
agtagctcaaatatctgattactatccaagaaattcgattgatacaaaagagtatatgag
tactttaacttatggattcaacggtaatgttactggtgatgatacaggaaaaattggcgg
ccttattggtgcaaatgtttcgattggtcatacactgaaatatgttcaacctgatttcaa
aacaattttagagagcccaactgataaaaaagtaggctggaaagtgatatttaacaatat
ggtgaatcaaaattggggaccatatgatagagattcttggaacccggtatatggcaatca
acttttcatgaaaactagaaatggctctatgaaagcagcagataacttccttgatcctaa
caaagcaagttctctattatcttcagggttttcaccagacttcgctacagttattactat
ggatagaaaagcatccaaacaacaaacaaatatagatgtaatatacgaacgagttcgtga
tgactaccaattgcactggacttcaacaaattggaaaggtaccaatactaaagataaatg
gatagatcgttcttcagaaagatataaaatcgattgggaaaaagaagaaatgacaaatta
a
>hla|CC008|AHLS01000007|IS-111
atgaaaacacgtatagtcagctcagtaacaacaacactattgctaggttccatattaatg
aatcctgtcgctaatgccgcagattctgatattaatattaaaaccggtactacagatatt
ggaagcaatactacagtaaaaacaggtgatttagtcacttatgataaagaaaatggcatg
cacaaaaaagtattttatagttttatcgatgataaaaatcataataaaaaactgctagtt
attagaacgaaaggtaccattgctggtcaatatagagtttatagcgaag-aaggtgctaa
caaaagtggtttagcctggccttcagcctttaaggtacagttgcaactacctgataatga
agtagctcaaatatctgattactatccaagaaattcgattgatacaaaagagtatatgag
tactttaacttatggattcaacggtaatgttactggtgatgatacaggaaaaattggcgg
ccttattggtgcaaatgtttcgattggtcatacactgaaatatgttcaacctgatttcaa
aacaattttagagagcccaactgataaaaaagtaggctggaaagtgatatttaacaatat
ggtgaatcaaaattggggaccatatgatagagattcttggaacccggtatatggcaatca
acttttcatgaaaactagaaatggctctatgaaagcagcagataacttccttgatcctaa
caaagcaagttctctattatcttcagggttttcaccagacttcgctacagttattactat
ggatagaaaagcatccaaacaacaaacaaatatagatgtaatatacgaacgagttcgtga
tgactaccaattgcactggacttcaacaaattggaaaggtaccaatactaaagataaatg
gatagatcgttcttcagaaagatataaaatcgattgggaaaaagaagaaatgacaaatta
a
>hla|CC008|AHVN01000007|CIG1770
atgaaaacacgtatagtcagctcagtaacaacaacactattgctaggttccatattaatg
aatcctgtcgctaatgccgcagattctgatattaatattaaaaccggtactacagatatt
ggaagcaatactacagtaaaaacaggtgatttagtcacttatgataaagaaaatggcatg
cacaaaaaagtattttatagttttatcgatgataaaaatcataataaaaaactgctagtt
attagaacgaaaggtaccattgctggtcaatatagagtttatagcgaag-aaggtgctaa
caaaagtggtttagcctggccttcagcctttaaggtacagttgcaactacctgataatga
agtagctcaaatatctgattactatccaagaaattcgattgatacaaaagagtatatgag
tactttaacttatggattcaacggtaatgttactggtgatgatacaggaaaaattggcgg
ccttattggtgcaaatgtttcgattggtcatacactgaaatatgttcaacctgatttcaa
aacaattttagagagcccaactgataaaaaagtaggctggaaagtgatatttaacaatat
ggtgaatcaaaattggggaccatatgatagagattcttggaacccggtatatggcaatca
acttttcatgaaaactagaaatggctctatgaaagcagcagataacttccttgatcctaa
caaagcaagttctctattatcttcagggttttcaccagacttcgctacagttattactat
ggatagaaaagcatccaaacaacaaacaaatatagatgtaatatacgaacgagttcgtga
tgactaccaattgcactggacttcaacaaattggaaaggtaccaatactaaagataaatg
gatagatcgttcttcagaaagatataaaatcgattgggaaaaagaagaaatgacaaatta
a
>hla|CC008|AHVO01000006|CIGC345D
atgaaaacacgtatagtcagctcagtaacaacaacactattgctaggttccatattaatg
aatcctgtcgctaatgccgcagattctgatattaatattaaaaccggtactacagatatt
ggaagcaatactacagtaaaaacaggtgatttagtcacttatgataaagaaaatggcatg
cacaaaaaagtattttatagttttatcgatgataaaaatcataataaaaaactgctagtt
attagaacgaaaggtaccattgctggtcaatatagagtttatagcgaag-aaggtgctaa
caaaagtggtttagcctggccttcagcctttaaggtacagttgcaactacctgataatga
agtagctcaaatatctgattactatccaagaaattcgattgatacaaaagagtatatgag
tactttaacttatggattcaacggtaatgttactggtgatgatacaggaaaaattggcgg
ccttattggtgcaaatgtttcgattggtcatacactgaaatatgttcaacctgatttcaa
aacaattttagagagcccaactgataaaaaagtaggctggaaagtgatatttaacaatat
ggtgaatcaaaattggggaccatatgatagagattcttggaacccggtatatggcaatca
acttttcatgaaaactagaaatggctctatgaaagcagcagataacttccttgatcctaa
caaagcaagttctctattatcttcagggttttcaccagacttcgctacagttattactat
ggatagaaaagcatccaaacaacaaacaaatatagatgtaatatacgaacgagttcgtga
tgactaccaattgcactggacttcaacaaattggaaaggtaccaatactaaagataaatg
gatagatcgttcttcagaaagatataaaatcgattgggaaaaagaagaaatgacaaatta
a
>hla|CC008|AHVQ01000006|CIG547
atgaaaacacgtatagtcagctcagtaacaacaacactattgctaggttccatattaatg
aatcctgtcgctaatgccgcagattctgatattaatattaaaaccggtactacagatatt
ggaagcaatactacagtaaaaacaggtgatttagtcacttatgataaagaaaatggcatg
cacaaaaaagtattttatagttttatcgatgataaaaatcataataaaaaactgctagtt
attagaacgaaaggtaccattgctggtcaatatagagtttatagcgaag-aaggtgctaa
caaaagtggtttagcctggccttcagcctttaaggtacagttgcaactacctgataatga
agtagctcaaatatctgattactatccaagaaattcgattgatacaaaagagtatatgag
tactttaacttatggattcaacggtaatgttactggtgatgatacaggaaaaattggcgg
ccttattggtgcaaatgtttcgattggtcatacactgaaatatgttcaacctgatttcaa
aacaattttagagagcccaactgataaaaaagtaggctggaaagtgatatttaacaatat
ggtgaatcaaaattggggaccatatgatagagattcttggaacccggtatatggcaatca
acttttcatgaaaactagaaatggctctatgaaagcagcagataacttccttgatcctaa
caaagcaagttctctattatcttcagggttttcaccagacttcgctacagttattactat
ggatagaaaagcatccaaacaacaaacaaatatagatgtaatatacgaacgagttcgtga
tgactaccaattgcactggacttcaacaaattggaaaggtaccaatactaaagataaatg
gatagatcgttcttcagaaagatataaaatcgattgggaaaaagaagaaatgacaaatta
a
>hla|CC008|AHVV01000008|CIG2018
atgaaaacacgtatagtcagctcagtaacaacaacactattgctaggttccatattaatg
aatcctgtcgctaatgccgcagattctgatattaatattaaaaccggtactacagatatt
ggaagcaatactacagtaaaaacaggtgatttagtcacttatgataaagaaaatggcatg
cacaaaaaagtattttatagttttatcgatgataaaaatcataataaaaaactgctagtt
attagaacgaaaggtaccattgctggtcaatatagagtttatagcgaag-aaggtgctaa
caaaagtggtttagcctggccttcagcctttaaggtacagttgcaactacctgataatga
agtagctcaaatatctgattactatccaagaaattcgattgatacaaaagagtatatgag
tactttaacttatggattcaacggtaatgttactggtgatgatacaggaaaaattggcgg
ccttattggtgcaaatgtttcgattggtcatacactgaaatatgttcaacctgatttcaa
aacaattttagagagcccaactgataaaaaagtaggctggaaagtgatatttaacaatat
ggtgaatcaaaattggggaccatatgatagagattcttggaacccggtatatggcaatca
acttttcatgaaaactagaaatggctctatgaaagcagcagataacttccttgatcctaa
caaagcaagttctctattatcttcagggttttcaccagacttcgctacagttattactat
ggatagaaaagcatccaaacaacaaacaaatatagatgtaatatacgaacgagttcgtga
tgactaccaattgcactggacttcaacaaattggaaaggtaccaatactaaagataaatg
gatagatcgttcttcagaaagatataaaatcgattgggaaaaagaagaaatgacaaatta
a
>hla|CC008|AHVW01000005|CIG1612
atgaaaacacgtatagtcagctcagtaacaacaacactattgctaggttccatattaatg
aatcctgtcgctaatgccgcagattctgatattaatattaaaaccggtactacagatatt
ggaagcaatactacagtaaaaacaggtgatttagtcacttatgataaagaaaatggcatg
cacaaaaaagtattttatagttttatcgatgataaaaatcataataaaaaactgctagtt
attagaacgaaaggtaccattgctggtcaatatagagtttatagcgaag-aaggtgctaa
caaaagtggtttagcctggccttcagcctttaaggtacagttgcaactacctgataatga
agtagctcaaatatctgattactatccaagaaattcgattgatacaaaagagtatatgag
tactttaacttatggattcaacggtaatgttactggtgatgatacaggaaaaattggcgg
ccttattggtgcaaatgtttcgattggtcatacactgaaatatgttcaacctgatttcaa
aacaattttagagagcccaactgataaaaaagtaggctggaaagtgatatttaacaatat
ggtgaatcaaaattggggaccatatgatagagattcttggaacccggtatatggcaatca
acttttcatgaaaactagaaatggctctatgaaagcagcagataacttccttgatcctaa
caaagcaagttctctattatcttcagggttttcaccagacttcgctacagttattactat
ggatagaaaagcatccaaacaacaaacaaatatagatgtaatatacgaacgagttcgtga
tgactaccaattgcactggacttcaacaaattggaaaggtaccaatactaaagataaatg
gatagatcgttcttcagaaagatataaaatcgattgggaaaaagaagaaatgacaaatta
a
>hla|CC008|AP009351|Newman
atgaaaacacgtatagtcagctcagtaacaacaacactattgctaggttccatattaatg
aatcctgtcgctaatgccgcagattctgatattaatattaaaaccggtactacagatatt
ggaagcaatactacagtaaaaacaggtgatttagtcacttatgataaagaaaatggcatg
cacaaaaaagtattttatagttttatcgatgataaaaatcataataaaaaactgctagtt
attagaacgaaaggtaccattgctggtcaatatagagtttatagcgaag-aaggtgctaa
caaaagtggtttagcctggccttcagcctttaaggtacagttgcaactacctgataatga
agtagctcaaatatctgattactatccaagaaattcgattgatacaaaagagtatatgag
tactttaacttatggattcaacggtaatgttactggtgatgatacaggaaaaattggcgg
ccttattggtgcaaatgtttcgattggtcatacactgaaatatgttcaacctgatttcaa
aacaattttagagagcccaactgataaaaaagtaggctggaaagtgatatttaacaatat
ggtgaatcaaaattggggaccatatgatagagattcttggaacccggtatatggcaatca
acttttcatgaaaactagaaatggctctatgaaagcagcagataacttccttgatcctaa
caaagcaagttctctattatcttcagggttttcaccagacttcgctacagttattactat
ggatagaaaagcatccaaacaacaaacaaatatagatgtaatatacgaacgagttcgtga
tgactaccaattgcactggacttcaacaaattggaaaggtaccaatactaaagataaatg
gatagatcgttcttcagaaagatataaaatcgattgggaaaaagaagaaatgacaaatta
a
>hla|CC008|CP000046|COL
atgaaaacacgtatagtcagctcagtaacaacaacactattgctaggttccatattaatg
aatcctgtcgctaatgccgcagattctgatattaatattaaaaccggtactacagatatt
ggaagcaatactacagtaaaaacaggtgatttagtcacttatgataaagaaaatggcatg
cacaaaaaagtattttatagttttatcgatgataaaaatcataataaaaaactgctagtt
attagaacgaaaggtaccattgctggtcaatatagagtttatagcgaag-aaggtgctaa
caaaagtggtttagcctggccttcagcctttaaggtacagttgcaactacctgataatga
agtagctcaaatatctgattactatccaagaaattcgattgatacaaaagagtatatgag
tactttaacttatggattcaacggtaatgttactggtgatgatacaggaaaaattggcgg
ccttattggtgcaaatgtttcgattggtcatacactgaaatatgttcaacctgatttcaa
aacaattttagagagcccaactgataaaaaagtaggctggaaagtgatatttaacaatat
ggtgaatcaaaattggggaccatatgatagagattcttggaacccggtatatggcaatca
acttttcatgaaaactagaaatggctctatgaaagcagcagataacttccttgatcctaa
caaagcaagttctctattatcttcagggttttcaccagacttcgctacagttattactat
ggatagaaaagcatccaaacaacaaacaaatatagatgtaatatacgaacgagttcgtga
tgactaccaattgcactggacttcaacaaattggaaaggtaccaatactaaagataaatg
gatagatcgttcttcagaaagatataaaatcgattgggaaaaagaagaaatgacaaatta
a
>hla|CC008|CP000253|NCTC8325
atgaaaacacgtatagtcagctcagtaacaacaacactattgctaggttccatattaatg
aatcctgtcgctaatgccgcagattctgatattaatattaaaaccggtactacagatatt
ggaagcaatactacagtaaaaacaggtgatttagtcacttatgataaagaaaatggcatg
cacaaaaaagtattttatagttttatcgatgataaaaatcataataaaaaactgctagtt
attagaacgaaaggtaccattgctggtcaatatagagtttatagcgaag-aaggtgctaa
caaaagtggtttagcctggccttcagcctttaaggtacagttgcaactacctgataatga
agtagctcaaatatctgattactatccaagaaattcgattgatacaaaagagtatatgag
tactttaacttatggattcaacggtaatgttactggtgatgatacaggaaaaattggcgg
ccttattggtgcaaatgtttcgattggtcatacactgaaatatgttcaacctgatttcaa
aacaattttagagagcccaactgataaaaaagtaggctggaaagtgatatttaacaatat
ggtgaatcaaaattggggaccatatgatagagattcttggaacccggtatatggcaatca
acttttcatgaaaactagaaatggctctatgaaagcagcagataacttccttgatcctaa
caaagcaagttctctattatcttcagggttttcaccagacttcgctacagttattactat
ggatagaaaagcatccaaacaacaaacaaatatagatgtaatatacgaacgagttcgtga
tgactaccaattgcactggacttcaacaaattggaaaggtaccaatactaaagataaatg
gatagatcgttcttcagaaagatataaaatcgattgggaaaaagaagaaatgacaaatta
a
>hla|CC008|CP000255|FPR3757
atgaaaacacgtatagtcagctcagtaacaacaacactattgctaggttccatattaatg
aatcctgtcgctaatgccgcagattctgatattaatattaaaaccggtactacagatatt
ggaagcaatactacagtaaaaacaggtgatttagtcacttatgataaagaaaatggcatg
cacaaaaaagtattttatagttttatcgatgataaaaatcataataaaaaactgctagtt
attagaacgaaaggtaccattgctggtcaatatagagtttatagcgaag-aaggtgctaa
caaaagtggtttagcctggccttcagcctttaaggtacagttgcaactacctgataatga
agtagctcaaatatctgattactatccaagaaattcgattgatacaaaagagtatatgag
tactttaacttatggattcaacggtaatgttactggtgatgatacaggaaaaattggcgg
ccttattggtgcaaatgtttcgattggtcatacactgaaatatgttcaacctgatttcaa
aacaattttagagagcccaactgataaaaaagtaggctggaaagtgatatttaacaatat
ggtgaatcaaaattggggaccatatgatagagattcttggaacccggtatatggcaatca
acttttcatgaaaactagaaatggctctatgaaagcagcagataacttccttgatcctaa
caaagcaagttctctattatcttcagggttttcaccagacttcgctacagttattactat
ggatagaaaagcatccaaacaacaaacaaatatagatgtaatatacgaacgagttcgtga
tgactaccaattgcactggacttcaacaaattggaaaggtaccaatactaaagataaatg
gatagatcgttcttcagaaagatataaaatcgattgggaaaaagaagaaatgacaaatta
a
>hla|CC008|CP000730|TCH1516
atgaaaacacgtatagtcagctcagtaacaacaacactattgctaggttccatattaatg
aatcctgtcgctaatgccgcagattctgatattaatattaaaaccggtactacagatatt
ggaagcaatactacagtaaaaacaggtgatttagtcacttatgataaagaaaatggcatg
cacaaaaaagtattttatagttttatcgatgataaaaatcataataaaaaactgctagtt
attagaacgaaaggtaccattgctggtcaatatagagtttatagcgaag-aaggtgctaa
caaaagtggtttagcctggccttcagcctttaaggtacagttgcaactacctgataatga
agtagctcaaatatctgattactatccaagaaattcgattgatacaaaagagtatatgag
tactttaacttatggattcaacggtaatgttactggtgatgatacaggaaaaattggcgg
ccttattggtgcaaatgtttcgattggtcatacactgaaatatgttcaacctgatttcaa
aacaattttagagagcccaactgataaaaaagtaggctggaaagtgatatttaacaatat
ggtgaatcaaaattggggaccatatgatagagattcttggaacccggtatatggcaatca
acttttcatgaaaactagaaatggctctatgaaagcagcagataacttccttgatcctaa
caaagcaagttctctattatcttcagggttttcaccagacttcgctacagttattactat
ggatagaaaagcatccaaacaacaaacaaatatagatgtaatatacgaacgagttcgtga
tgactaccaattgcactggacttcaacaaattggaaaggtaccaatactaaagataaatg
gatagatcgttcttcagaaagatataaaatcgattgggaaaaagaagaaatgacaaatta
a
>hla|CC008|CP003033|VC40
atgaaaacacgtatagtcagctcagtaacaacaacactattgctaggttccatattaatg
aatcctgtcgctaatgccgcagattctgatattaatattaaaaccggtactacagatatt
ggaagcaatactacagtaaaaacaggtgatttagtcacttatgataaagaaaatggcatg
cacaaaaaagtattttatagttttatcgatgataaaaatcataataaaaaactgctagtt
attagaacgaaaggtaccattgctggtcaatatagagtttatagcgaag-aaggtgctaa
caaaagtggtttagcctggccttcagcctttaaggtacagttgcaactacctgataatga
agtagctcaaatatctgattactatccaagaaattcgattgatacaaaagagtatatgag
tactttaacttatggattcaacggtaatgttactggtgatgatacaggaaaaattggcgg
ccttattggtgcaaatgtttcgattggtcatacactgaaatatgttcaacctgatttcaa
aacaattttagagagcccaactgataaaaaagtaggctggaaagtgatatttaacaatat
ggtgaatcaaaattggggaccatatgatagagattcttggaacccggtatatggcaatca
acttttcatgaaaactagaaatggctctatgaaagcagcagataacttccttgatcctaa
caaagcaagttctctattatcttcagggttttcaccagacttcgctacagttattactat
ggatagaaaagcatccaaacaacaaacaaatatagatgtaatatacgaacgagttcgtga
tgactaccaattgcactggacttcaacaaattggaaaggtaccaatactaaagataaatg
gatagatcgttcttcagaaagatataaaatcgattgggaaaaagaagaaatgacaaatta
a
>hla|CC009|AGTW01000008|21334
atgaaaacacgtatagtcagctcagtaacaacaacactattgctaggttccatattaatg
aatcctgtcgctaatgccgcagattctgatattaatattaaaaccggtactacagatatt
ggaagcaatactacagtaaaaacaggtgatttagtcacttatgataaagaaaatggcatg
cacaaaaaagtattttatagttttatcgatgataaaaatcacaataaaaaactgctagtt
attagaacgaaaggtaccattgctggtcaatatagagtttatagcgaag-aaggtgctaa
caaaagtggtttagcctggccttcagcctttaaggtacagttgcaactacctgataatga
agtagctcaaatatctgattactatccaagaaattcgattgatacaaaagagtatatgag
tactttaacttatggattcaacggtaatgttactggtgatgatacaggaaaaattggcgg
ccttattggtgcaaatgtttcgattggtcatacactgaaatatgttcaacctgatttcaa
aacaattttagagagcccaactgataaaaaagtaggctggaaagtgatatttaacaatat
ggtgaatcaaaattggggaccatatgatagagattcttggaacccggtatatggcaatca
acttttcatgaaaactagaaatggttctatgaaagcagcagagaacttccttgatcctaa
caaagcaagttctctattatcttcagggttttcaccagacttcgctacagttattactat
ggatagaaaagcatccaaacaacaaacaaatatagatgtaatatacgaacgagttcgtga
tgactaccaattgcattggacttcaacaaattggaaaggtaccaatactaaagataaatg
gacagatcgttcttcagaaagatataaaatcgattgggaaaaagaagaaatgacaaatta
a
>hla|CC010|ACSR01000039|D139-ST14
atgaaaacacgtatagtcagctcagtaacaacaacactattgctaggttctgtattattg
aatcctatcgctaatgccgcagattcagatattaatattaaacccggtactacagatatt
ggaagcaatactacagtaaaaacaggtgatttagtcacttatgataaagaaaatggcatg
cacaaaaaaatattttatagctttattgatgataaaaatcacaataaaaaactgctagtt
attagaacgaaaggtaccattgctggtcaatatagagtttatagcgaag-aaggtgctaa
taaaagtggtttagcctggccttcagcctttaaggtacagttgcaactacctgataatga
agtagctcaaatatctgattactatccaagaaattcgattgatacaaaagagtatatgag
tactttaacttatggattcaacggtaatgttactggtgatgacacagggaaaattggcgg
ccttattggtgcaaatgtttcgattggtcataccctcaaatatgttcaaccggatttcaa
aacgattttagagagtcctactgataaaaaagtcggttggaaagtgatatttaacaatat
gatgaatcaaaattgggggccatatgatagagattcttggaacccagtatatggtaatca
acttttcatgaaaactagaaatggttctatgaaagcagcagagaacttccttgatccaaa
caaagcaagttctctattatcttcagggttttcaccagacttcgctacagttattactat
ggacagaaaagcatccaaacaacaaacaaatatagatgtaatatatgaacgagttcgtga
tgactatcaattacattggacttcaacaaattggaaaggtactaatactaaagataaatg
gacagatcgttcttcagaaagatataaaatcgattgggaaaaagaagaaatgacaaatta
a
>hla|CC010|ACSS01000035|H19-ST10
atgaaaacacgtatagtcagctcagtaacaacaacactattgctaggttctgtattattg
aatcctatcgctaatgccgcagattcagatattaatattaaacccggtactacagatatt
ggaagcaatactacagtaaaaacaggtgatttagtcacttatgataaagaaaatggcatg
cac-aaaaaatattttatagctttattgatgataaaaatcacaataaaaaactgctagtt
attagaacgaaaggtaccattgctggtcaatatagagtttatagcgaag-aaggtgctaa
taaaagtggtttagcctggccttcagcctttaaggtacagttgcaactacctgataatga
agtagctcaaatatctgattactatccaagaaattcgattgatacaaaagagtatatgag
tactttaacttatggattcaacggtaatgttactggtgatgacacagggaaaattggcgg
ccttattggtgcaaatgtttcgattggtcataccctcaaatatgttcaaccggatttcaa
aacgattttagagagtcctactgataaaaaagtcggttggaaagtgatatttaacaatat
gatgaatcaaaattgggggccatatgatagagattcttggaacccagtatatggtaatca
acttttcatgaaaactagaaatggttctatgaaagcagcagagaacttccttgatccaaa
caaagcaagttctctattatcttcagggttttcaccagacttcgctacagttattactat
ggacagaaaagcatccaaacaacaaacaaatatagatgtaatatatgaacgagttcgtga
tgactatcaattacattggacttcaacaaattggaaaggtactaatactaaagataaatg
gacagatcgttcttcagaaagatataaaatcgattgggaaaaagaagaaatgacaaatta
a
>hla|CC012|AFTT01000017|21266
atgaaaacacgtatagtcagctcagtaacaacaacactattgctaggttccatattaatg
aatcctgtcgctaatgccgcagattctgatattaatattaaaaccggtactacagatatt
ggaagcaatactacagtaaaaacaggtgatttagtcacttatgataaagaaaatggcatg
cacaaaaaagtattttatagttttatcgatgataaaaatcataataaaaaactgctagtt
attagaacgaaaggtaccattgctggtcaatatagagtttatagcgaag-aaggtgctaa
caaaagtggtttagcctggccttcagcctttaaggtacagttacaactacctgataatga
agtagctcaaatatctgattactatccaagaaattcgattgatacaaaagagtatatgag
tactttaacttatggattcaacggtaatgttactggtgatgatacaggaaaaattggcgg
ccttattggtgcaaatgtttcgattggtcatacactgaaatatgttcaacctgatttcaa
aacaattttagagagcccaactgataaaaaagtaggctggaaagtgatatttaacaatat
ggtgaatcaaaattggggaccatatgatagagattcttggaacccggtatatggcaatca
acttttcatgaaaactagaaatggctctatgaaagcagcagataacttccttgatcctaa
caaagcaagttctctattatcttcagggttttcaccagacttcgctacagttattactat
ggatagaaaagcatccaaacaacaaacaaatatagatgtaatatacgaacgagttcgtga
tgactaccaattgcactggacttcaacaaattggaaaggtaccaatactaaagataaatg
gatagatcgttcttcagaaagatataaaatcgattgggaaaaagaagaaatgacaaatta
a
>hla|CC015|AGTZ01000030|VCU006
atgaaaacacgtatagtcagctcagtaacaacaacactattgctaggttccatattaatg
aatcctgtcgctaatgccgcagattctgatattaatattaaaaccggtactacagatatt
ggaagcaatactacagtaaaaacaggtgatttagtcacttatgataaagaaaatggcatg
cacaaaaaagtattttatagttttatcgatgataaaaatcacaataaaaaactgctagtt
attagaacgaaaggtaccattgctggtcaatatagagtttatagcgaag-aaggtgctaa
caaaagtggtttagcctggccttcagcctttaaggtacagttgcaactacctgataatga
agtagctcaaatatctgattactatccaagaaattcgattgatacaaaagagtatatgag
tactttaacttatggattcaacggtaatgttactggtgatgatacaggaaaaattggcgg
ccttattggtgcaaatgtttcgattggtcatacactgaaatatgttcaacctgatttcaa
aacaattttagagagcccaactgataaaaaagtaggctggaaagtgatatttaacaatat
ggtgaatcaaaattggggaccatatgatagagattcttggaacccggtatatggcaatca
acttttcatgaaaactagaaatggttctatgaaagcagcagagaacttccttgatcctaa
caaagcaagttctctattatcttcagggttttcaccagacttcgctacagttattactat
ggatagaaaagcatccaaacaacaaacaaatatagatgtaatatgcgaacgagttcgtga
tgactaccaattgcattggacttcaacaaattggaaaggtaccaatactaaagataaatg
gacagatcgttcttcagaaagatataaaatcgattgggaaaaagaagaaatgacaaatta
a
>hla|CC015|AHVD01000013|CIGC93
atgaaaacacgtatagtcagctcagtaacaacaacactattgctaggttccatattaatg
aatcctgtcgctaatgccgcagattctgatattaatattaaaaccggtactacagatatt
ggaagcaatactacagtaaaaacaggtgatttagtcacttatgataaagaaaatggcatg
cacaaaaaagtattttatagttttatcgatgataaaaatcacaataaaaaactgctagtt
attagaacgaaaggtaccattgctggtcaatatagagtttatagcgaag-aaggtgctaa
caaaagtggtttagcctggccttcagcctttaaggtacagttgcaactacctgataatga
agtagctcaaatatctgattactatccaagaaattcgattgatacaaaagagtatatgag
tactttaacttatggattcaacggtaatgttactggtgatgatacaggaaaaattggcgg
ccttattggtgcaaatgtttcgattggtcatacactgaaatatgttcaacctgatttcaa
aacaattttagagagcccaactgataaaaaagtaggctggaaagtgatatttaacaatat
ggtgaatcaaaattggggaccatatgatagagattcttggaacccggtatatggcaatca
acttttcatgaaaactagaaatggttctatgaaagcagcagagaacttccttgatcctaa
caaagcaagttctctattatcttcagggttttcaccagacttcgctacagttattactat
ggatagaaaagcatccaaacaacaaacaaatatagatgtaatatacgaacgagttcgtga
tgactaccaattgcattggacttcaacaaattggaaaggtaccaatactaaagataaatg
gacagatcgttcttcagaaagatataaaatcgattgggaaaaagaagaaatgacaaatta
a
>hla|CC022|AFNP01000002|21310
atgaaaacacgtatagtcagctcagtaacaacaacactattgctaggttccatattaatg
aatcctgtcgctaatgccgcagattctgatattaatattaaaaccggtactacagatata
ggaagcaatactatagtaaaaacaggtgatttagtcacttatgataaagaaaatggcatg
cacaaaaaagtattttatagttttatcgatgataaaaatcacaataaaaaaatattagtc
atcagaacgaaaggtaccattgctggtcagtatagagtttatagcgaag-aaggcgctaa
taaaagtggtttagcctggccttcagcctttaaggtacagttgcaactacctgataatga
agtagcacaaatttctgattactatcctagaaattcaattgatactaaagaatatatgag
tacattaacttatggattcaacggtaatgtgactggtgatgattctggaaaaattggcgg
tttgattggtgcaaatgtttcaattggtcatacactcaaatatgttcaaccagatttcaa
aacaattttagaaagtccaactgataaaaaagtaggttggaaagttatatttaacaatat
ggtgaatcaaaattggggaccatacgacagagattcttggaacccagtatacggcaatca
acttttcatgaaaacaagaaacggttcaatgaaagcagcagataacttccttgatcctaa
caaagcaagttctctattatcttcagggttttcaccagacttcgctacagttattactat
ggataggaaagcaaccaaacaacaatcaaatatagatgtaatatacgaacgagttcgtga
tgactatcaattacattggacttcaacaaattggaaaggtactaatactaaagataaatg
gacggatcgttcttcagaaagatataaaatcgattgggaaaaagaagaaatgacaaatta
a
>hla|CC022|AHLR01000094|IS-105
atgaaaacacgtatagtcagctcagtaacaacaacactattgctaggttccatattaatg
aatcctgtcgctaatgccgcagattctgatattaatattaaaaccggtactacagatata
ggaagcaatactatagtaaaaacaggtgatttagtcacttatgataaagaaaatggcatg
cacaaaaaagtattttatagttttatcgatgataaaaatcacaataaaaaaatattagtc
atcagaacgaaaggtaccattgctggtcagtatagagtttatagcgaag-aaggcgctaa
taaaagtggtttagcctggccttcagcctttaaggtacagttgcaactacctgataatga
agtagcacaaatttctgattactatcctagaaattcaattgatactaaagaatatatgag
tacattaacttatggattcaacggtaatgtgactggtgatgattctggaaaaattggcgg
tttgattggtgcaaatgtttcaattggtcatacactcaaatatgttcaaccagatttcaa
aacaattttagaaagtccaactgataaaaaagtaggttggaaagttatatttaacaatat
ggtgaatcaaaattggggaccatacgacagagattcttggaacccagtatacggcaatca
acttttcatgaaaacaagaaacggttcaatgaaagcagcagataacttccttgatcctaa
caaagcaagttctctattatcttcagggttttcaccagacttcgctacagttattactat
ggataggaaagcaaccaaacaacaatcaaatatagatgtaatatacgaacgagttcgtga
tgactatcaattacattggacttcaacaaattggaaaggtactaatactaaagataaatg
gacggatcgttcttcagaaagatataaaatcgattgggaaaaagaagaaatgacaaatta
a
>hla|CC025|AFEG01000027|21193
atgaaaacacgtatagtcagctcagtaacaacaacactattgctaggttccatattaatg
aatcctgtcgctaatgccgcagattctgatattaatattaaaaccggtactacagatatt
ggaagcaatactacagtaaaaacaggtgatttagtcacttatgataaagaaaatggcatg
cacaaaaaagtattttatagttttatcgatgataaaaatcacaataaaaaactgctagtt
attagaacgaaaggtaccattgctggtcaatatagagtttatagcgaag-aaggtgctaa
caaaagtggtttagcctggccttcagcctttaaggtacagttgcaactacctgataatga
agtagctcaaatatctgattactatccaagaaattcgattgatacaaaagagtatatgag
tactttaacttatggatt-----------ttactggtgatgatacaggaaaaattggcgg
ccttattggtgcaaatgtttcgattggtcatacactgaaatatgttcaacctgatttcaa
aacaattttagagagcccaactgataaaaaagtaggctggaaagtgatatttaacaatat
ggtgaatcaaaattggggaccatatgatagagattcttggaacccggtatatggcaatca
acttttcatgaaaactagaaatggttctatgaaagcagcagagaacttccttgatcctaa
caaagcaagttctctattatcttcagggttttcaccagacttcgctacagttattactat
ggatagaaaagcatccaaacaacaaacaaatatagatgtaatatacgaacgagttcgtga
tgactaccaattgcattggacttcaacaaattggaaaggtaccaatactaaagataaatg
gacagatcgttcttcagaaagatataaaatcgattgggaaaaagaagaaatgacaaatta
a
>hla|CC025|AFNO01000012|21305
atgaaaacacgtatagtcagctcagtaacaacaacactattgctaggttccatattaatg
aatcctgtcgctaatgccgcagattctgatattaatattaaaaccggtactacagatatt
ggaagcaatactacagtaaaaacaggtgatttagtcacttatgataaagaaaatggcatg
cacaaaaaagtattttatagttttatcgatgataaaaatcacaataaaaaactgctagtt
attagaacgaaaggtaccattgctggtcaatatagagtttatagcgaag-aaggtgctaa
caaaagtggtttagcctggccttcagcctttaaggtacagttgcaactacctgataatga
agtagctcaaatatctgattactatccaagaaattcgattgatacaaaagagtatatgag
tactttaacttatggattcaacggtaatgttactggtgatgatacaggaaaaattggcgg
ccttattggtacaaatgtttcgattggtcatacactgaaatatgttcaacctgatttcaa
aacaattttagagagcccaactgataaaaaagtaggctggaaagtgatatttaacaatat
ggtgaatcaaaattggggaccatatgatagagattcttggaacccggtatatggcaatca
acttttcatgaaaactagaaatggttctatgaaagcagcagagaacttccttgatcctaa
caaagcaagttctctattatcttcagggttttcaccagacttcgctacagttattactat
ggatagaaaagcatccaaacaacaaacaaatatagatgtaatatacgaacgagttcgtga
tgactaccaattgcattggacttcaacaaattggaaaggtaccaatactaaagataaatg
gacagatcgttcttcagaaagatataaaatcgattgggaaaaagaagaaatgacaaatta
a
>hla|CC030-ST34|ACUV01000027|C160-ST34
atgaaaacacgtatagtcagctcagtaacaacaacactattgctaggttctatattaatg
aatcctgtcgctaatgccgcagattctgatattaatattaaaaccggtactacagatata
ggaagcaatactacagtaaaaacaggtgatttagtcacttatgataaagaaaatggcatg
cacaaaaaagtattttatagttttatcgatgataaaaatcacaataaaaaaatattagtc
atcagaacgaaaggtaccattgctggtcagtatagagtttatagcgaag-aaggcgctaa
taaaagcggtttagcctggccttcagcatttaaggtatagttgcaactacctgataatga
agtagcacaaatttctgattactaccctagaaattcaattgatactaaagaatatatgag
tacattaacttatggattcaacggtaacgtgactggtgatgattctggaaaaattggcgg
tttgattggtgcaaatgtttcaattggtcatacactcaaatatgttcaaccagatttcaa
aacaattttagaaagtccaactgataaaaaagtaggttggaaagttatatttaacaatat
ggtgaatcaaaattggggaccatatgacagagattcttggaacccagtatatggcaatca
acttttcatgaaaacaagaaacggttcaatgaaagcagcagagaacttccttgaccctaa
caaagcaagttctttattatcttcaggattctcaccagactttgctacagttattactat
ggataggaaagcaaccaaacaacaaacaaatatagatgtaatatacgaacgagttcgtga
tgactatcaactacattggacttcaacaaattggaaaggtaccaatactaaagataaatg
gacagatcgttcttcagaaagatataaaatcgattgggaaaaagaagaaatgacaaatta
a
>hla|CC030-ST42|ACSQ01000016|C427-ST42
atgaaaacacgtatagtcagctcagtaacaacaacactattgctaggttctatattaatg
aatcctgtcgctaatgccgcagattctgatattaatattaaaaccggtactacagatata
ggaagcaatactacagtaaaaacaggtgatttagtcacttatgataaagaaaatggcatg
cacaaaaaagtattttatagttttatcgatgataaaaatcacaataaaaaaatattagtc
atcagaacgaaaggtaccattgctggtcagtatagagtttatagcgaag-aaggcgctaa
taaaagcggtttagcctggccttcagcatttaaggtacagttgcaactacctgataatga
agtagcacaaatttctgattactaccctagaaattcaattgatactaaagaatatatgag
tacattaacttatggattcaacggtaacgtgactggtgatgattctggaaaaattggcgg
tttgattggtgcaaatgtttcaattggtcatacactcaaatatgttcaaccagatttcaa
aacaattttagaaagtccaactgataaaaaagtaggttggaaagttatatttaacaatat
ggtgaatcaaaattggggaccatatgacagagattcttggaacccagtatatggcaatca
acttttcatgaaaacaagaaacggttcaatgaaagcagcagagaacttccttgaccctaa
caaagcaagttctttattatcttcaggattctcaccagactttgctacagttattactat
ggataggaaagcaaccaaacaacaaacaaatataaatgtaatatacgaacgagttcgtga
tgactatcaactacattggacttcaacaaattggaaaggtaccaatactaaagataaatg
gacagatcgttcttcagaaagatataaaatcgattgggaaaaagaagaaatgacaaatta
a
>hla|CC030|ABWS01000007|CGS00
atgaaaacacgtatagtcagctcagtaacaacaacactattgctaggttctatattaatg
aatcctgtcgctaatgccgcagattctgatattaatattaaaaccggtactacagatata
ggaagcaatactacagtaaaaacaggtgatttagtcacttatgataaagaaaatggcatg
cacaaaaaagtattttatagttttatcgatgataaaaatcacaataaaaaaatattagtc
atcagaacgaaaggtaccattgctggtcagtatagagtttatagcgaag-aaggcgctaa
taaaagcggtttagcctggccttcagcatttaaggtatagttgcaactacctgataatga
agtagcacaaatttctgattactaccctagaaattcaattgatactaaagaatatatgag
tacattaacttatggattcaacggtaacgtgactggtgatgattctggaaaaattggcgg
tttgattggtgcaaatgtttcaattggtcatacactcaaatatgttcaaccagatttcaa
aacaattttagaaagtccaactgataaaaaagtaggttggaaagttatatttaacaatat
ggtgaatcaaaattggggaccatatgacagagattcttggaacccagtatatggcaatca
acttttcatgaaaacaagaaacggttcaatgaaagcagcagagaacttccttgaccctaa
caaagcaagttctttattatcttcaggattctcaccagactttgctacagttattactat
ggataggaaagcaaccaaacaacaaacaaatatagatgtaatatacgaacgagttcgtga
tgactatcaactacattggacttcaacaaattggaaaggtaccaatactaaagataaatg
gacagatcgttcttcagaaagatataaaatcgattgggaaaaagaagaaatgacaaatta
a
>hla|CC030|ACJA02000004|MN8-ST30
atgaaaacacgtatagtcagctcagtaacaacaacactattgctaggttctatattaatg
aatcctgtcgctaatgccgcagattctgatattaatattaaaaccggtactacagatata
ggaagcaatactacagtaaaaacaggtgatttagtcacttatgataaagaaaatggcatg
cacaaaaaagtattttatagttttatcgatgataaaaatcacaataaaaaaatattagtc
atcagaacgaaaggtaccattgctggtcagtatagagtttatagcgaag-aaggcgctaa
taaaagcggtttagcctggccttcagcatttaaggtatagttgcaactacctgataatga
agtagcacaaatttctgattactaccctagaaattcaattgatactaaagaatatatgag
tacattaacttatggattcaacggtaacgtgactggtgatgattctggaaaaattggcgg
tttgattggtgcaaatgtttcaattggtcatacactcaaatatgttcaaccagatttcaa
aacaattttagaaagtccaactgataaaaaagtaggttggaaagttatatttaacaatat
ggtgaatcaaaattggggaccatatgacagagattcttggaacccagtatatggcaatca
acttttcatgaaaacaagaaacggttcaatgaaagcagcagagaacttccttgaccctaa
caaagcaagttctttattatcttcaggattctcaccagactttgctacagttattactat
ggataggaaagcaaccaaacaacaaacaaatatagatgtaatatacgaacgagttcgtga
tgactatcaactacattggacttcaacaaattggaaaggtaccaatactaaagataaatg
gacagatcgttcttcagaaagatataaaatcgattgggaaaaagaagaaatgacaaatta
a
>hla|CC030|ACJR01000041|55
atgaaaacacgtatagtcagctcagtaacaacaacactattgctaggttctatattaatg
aatcctgtcgctaatgccgcagattctgatattaatattaaaaccggtactacagatata
ggaagcaatactacagtaaaaacaggtgatttagtcacttatgataaagaaaatggcatg
cacaaaaaagtattttatagttttatcgatgataaaaatcacaataaaaaaatattagtc
atcagaacgaaaggtaccattgctggtcagtatagagtttatagcgaag-aaggcgctaa
taaaagcggtttagcctggccttcagcatttaaggtacagttgcaactacctgataatga
agtagcacaaatttctgattactaccctagaaattcaattgatactaaagaatatatgag
tacattaacttatggattcaacggtaacgtgactggtgatgattctggaaaaattggcgg
tttgattggtgcaaatgtttcaattggtcatacactcaaatatgttcaaccagatttcaa
aacaattttagaaagtccaactgataaaaaagtaggttggaaagttatatttaacaatat
ggtgaatcaaaattggggaccatatgacagagattcttggaacccagtatatggcaatca
acttttcatgaaaacaagaaacggttcaatgaaagcagcagagaacttccttgaccctaa
caaagcaagttctttattatcttcaggattctcaccagactttgctacagttattactat
ggataggaaagcaaccaaacaacaaacaaatatagatgtaatatacgaacgagttcgtga
tgactatcaactacattggacttcaacaaattggaaaggtaccaatactaaagataaatg
gacagatcgttcttcagaaagatataaaatcgattgggaaaaagaagaaatgacaaatta
a
>hla|CC030|ACJS01000030|65-1322
atgaaaacacgtatagtcagctcagtaacaacaacactattgctaggttctatattaatg
aatcctgtcgctaatgccgcagattctgatattaatattaaaaccggtactacagatata
ggaagcaatactacagtaaaaacaggtgatttagtcacttatgataaagaaaatggcatg
cacaaaaaagtattttatagttttatcgatgataaaaatcacaataaaaaaatattagtc
atcagaacgaaaggtaccattgctggtcagtatagagtttatagcgaag-aaggcgctaa
taaaagcggtttagcctggccttcagcatttaaggtacagttgcaactacctgataatga
agtagcacaaatttctgattactaccctagaaattcaattgatactaaagaatatatgag
tacattaacttatggattcaacggtaacgtgactggtgatgattctggaaaaattggcgg
tttgattggtgcaaatgtttcaattggtcatacactcaaatatgttcaaccagatttcaa
aacaattttagaaagtccaactgataaaaaagtaggttggaaagttatatttaacaatat
ggtgaatcaaaattggggaccatatgacagagattcttggaacccagtatatggcaatca
acttttcatgaaaacaagaaacggttcaatgaaagcagcagagaacttccttgaccctaa
caaagcaagttctttattatcttcaggattctcaccagactttgctacagttattactat
ggataggaaagcaaccaaacaacaaacaaatatagatgtaatatacgaacgagttcgtga
tgactatcaactacattggacttcaacaaattggaaaggtaccaatactaaagataaatg
gacagatcgttcttcagaaagatataaaatcgattgggaaaaagaagaaatgacaaatta
a
>hla|CC030|ACJT01000025|68-397
atgaaaacacgtatagtcagctcagtaacaacaacactattgctaggttctatattaatg
aatcctgtcgctaatgccgcagattctgatattaatattaaaaccggtactacagatata
ggaagcaatactacagtaaaaacaggtgatttagtcacttatgataaagaaaatggcatg
cacaaaaaagtattttatagttttatcgatgataaaaatcacaataaaaaaatattagtc
atcagaacgaaaggtaccattgctggtcagtatagagtttatagcgaag-aaggcgctaa
taaaagcggtttagcctggccttcagcatttaaggtacagttgcaactacctgataatga
agtagcacaaatttctgattactaccctagaaattcaattgatactaaagaatatatgag
tacattaacttatggattcaacggtaacgtgactggtgatgattctggaaaaattggcgg
tttgattggtgcaaatgtttcaattggtcatacactcaaatatgttcaaccagatttcaa
aacaattttagaaagtccaactgataaaaaagtaggttggaaagttatatttaacaatat
ggtgaatcaaaattggggaccatatgacagagattcttggaacccagtatatggcaatca
acttttcatgaaaacaagaaacggttcaatgaaagcagcagagaacttccttgaccctaa
caaagcaagttctttattatcttcaggattctcaccagactttgctacagttattactat
ggataggaaagcaaccaaacaacaaacaaatatagatgtaatatacgaacgagttcgtga
tgactatcaactacattggacttcaacaaattggaaaggtaccaatactaaagataaatg
gacagatcgttcttcagaaagatataaaatcgattgggaaaaagaagaaatgacaaatta
a
>hla|CC030|ACJU01000033|E1410
atgaaaacacgtatagtcagctcagtaacaacaacactattgctaggttctatattaatg
aatcctgtcgctaatgccgcagattctgatattaatattaaaaccggtactacagatata
ggaagcaatactacagtaaaaacaggtgatttagtcacttatgataaagaaaatggcatg
cacaaaaaagtattttatagttttatcgatgataaaaatcacaataaaaaaatattagtc
atcagaacgaaaggtaccattgctggtcagtatagagtttatagcgaag-aaggcgctaa
taaaagcggtttagcctggccttcagcatttaaggtacagttgcaactacctgataatga
agtagcacaaatttctgattactaccctagaaattcaattgatactaaagaatatatgag
tacattaacttatggattcaacggtaacgtgactggtgatgattctggaaaaattggcgg
tttgattggtgcaaatgtttcaattggtcatacactcaaatatgttcaaccagatttcaa
aacaattttagaaagtccaactgataaaaaagtaggttggaaagttatatttaacaatat
ggtgaatcaaaattggggaccatatgacagagattcttggaacccagtatatggcaatca
acttttcatgaaaacaagaaacggttcaatgaaagcagcagagaacttccttgaccctaa
caaagcaagttctttattatcttcaggattctcaccagactttgctacagttattactat
ggataggaaagcaaccaaacaacaaacaaatatagatgtaatatacgaacgagttcgtga
tgactatcaactacattggacttcaacaaattggaaaggtaccaatactaaagataaatg
gacagatcgttcttcagaaagatataaaatcgattgggaaaaagaagaaatgacaaatta
a
>hla|CC030|ACJV01000022|M876
atgaaaacacgtatagtcagctcagtaacaacaacactattgctaggttctatattaatg
aatcctgtcgctaatgccgcagattctgatattaatattaaaaccggtactacagatata
ggaagcaatactacagtaaaaacaggtgatttagtcacttatgataaagaaaatggcatg
cacaaaaaagtattttatagttttatcgatgataaaaatcacaataaaaaaatattagtc
atcagaacgaaaggtaccattgctggtcagtatagagtttatagcgaag-aaggcgctaa
taaaagcggtttagcctggccttcagcatttaaggtacagttgcaactacctgataatga
agtagcacaaatttctgattactaccctagaaattcaattgatactaaagaatatatgag
tacattaacttatggattcaacggtaacgtgactggtgatgattctggaaaaattggcgg
tttgattggtgcaaatgtttcaattggtcatacactcaaatatgttcaaccagatttcaa
aacaattttagaaagtccaactgataaaaaagtaggttggaaagttatatttaacaatat
ggtgaatcaaaattggggaccatatgacagagattcttggaacccagtatatggcaatca
acttttcatgaaaacaagaaacggttcaatgaaagcagcagagaacttccttgaccctaa
caaagcaagttctttattatcttcaggattctcaccagactttgctacagttattactat
ggataggaaagcaaccaaacaacaaacaaatatagatgtaatatacgaacgagttcgtga
tgactatcaactacattggacttcaacaaattggaaaggtaccaatactaaagataaatg
gacagatcgttcttcagaaagatataaaatcgattgggaaaaagaagaaatgacaaatta
a
>hla|CC030|ACSP01000022|C101
atgaaaacacgtatagtcagctcagtaacaacaacactattgctaggttctatattaatg
aatcctgtcgctaatgccgcagattctgatattaatattaaaaccggtactacagatata
ggaagcaatactacagtaaaaacaggtgatttagtcacttatgataaagaaaatggcatg
cacaaaaaagtattttatagttttatcgatgataaaaatcacaataaaaaaatattagtc
atcagaacgaaaggtaccattgctggtcagtatagagtttatagcgaag-aaggcgctaa
taaaagcggtttagcctggccttcagcatttaaggtacagttgcaactacctgataatga
agtagcacaaatttctgattactaccctagaaattcaattgatactaaagaatatatgag
tacattaacttatggattcaacggtaacgtgactggtgatgattctggaaaaattggcgg
tttgattggtgcaaatgtttcaattggtcatacactcaaatatgttcaaccagatttcaa
aacaattttagaaagtccaactgataaaaaagtaggttggaaagttatatttaacaatat
ggtgaatcaaaattggggaccatatgacagagattcttggaacccagtatatggcaatca
acttttcatgaaaacaagaaacggttcaatgaaagcagcagagaacttccttgaccctaa
caaagcaagttctttattatcttcaggattctcaccagactttgctacagttattactat
ggataggaaagcaaccaaacaacaaacaaatatagatgtaatatacgaacgagttcgtga
tgactatcaactacattggacttcaacaaattggaaaggtaccaatactaaagataaatg
gacagatcgttcttcagaaagatataaaatcgattgggaaaaagaagaaatgacaaatta
a
>hla|CC030|ACST01000013|M1015
atgaaaacacgtatagtcagctcagtaacaacaacactattgctaggttctatattaatg
aatcctgtcgctaatgccgcagattctgatattaatattaaaaccggtactacagatata
ggaagcaatactacagtaaaaacaggtgatttagtcacttatgataaagaaaatggcatg
cacaaaaaagtattttatagttttatcgatgataaaaatcacaataaaaaaatattagtc
atcagaacgaaaggtaccattgctggtcagtatagagtttatagcgaag-aaggcgctaa
taaaagcggtttagcctggccttcagcatttaaggtacagttgcaactacctgataatga
agtagcacaaatttctgattactaccctagaaattcaattgatactaaagaatatatgag
tacattaacttatggattcaacggtaacgtgactggtgatgattctggaaaaattggcgg
tttgattggtgcaaatgtttcaattggtcatacactcaaatatgttcaaccagatttcaa
aacaattttagaaagtccaactgataaaaaagtaggttggaaagttatatttaacaatat
ggtgaatcaaaattggggaccatatgacagagattcttggaacccagtatatggcaatca
acttttcatgaaaacaagaaacggttcaatgaaagcagcagagaacttccttgaccctaa
caaagcaagttctttattatcttcaggattctcaccagactttgctacagttattactat
ggataggaaagcaaccaaacaacaaacaaatatagatgtaatatacgaacgagttcgtga
tgactatcaactacattggacttcaacaaattggaaaggtaccaatactaaagataaatg
gacagatcgttcttcagaaagatataaaatcgattgggaaaaagaagaaatgacaaatta
a
>hla|CC030|ACSU01000017|M899
atgaaaacacgtatagtcagctcagtaacaacaacactattgctaggttctatattaatg
aatcctgtcgctaatgccgcagattctgatattaatattaaaaccggtactacagatata
ggaagcaatactacagtaaaaacaggtgatttagtcacttatgataaagaaaatggcatg
cacaaaaaagtattttatagttttatcgatgataaaaatcacaataaaaaaatattagtc
atcagaacgaaaggtaccattgctggtcagtatagagtttatagcgaag-aaggcgctaa
taaaagcggtttagcctggccttcagcatttaaggtacagttgcaactacctgataatga
agtagcacaaatttctgattactaccctagaaattcaattgatactaaagaatatatgag
tacattaacttatggattcaacggtaacgtgactggtgatgattctggaaaaattggcgg
tttgattggtgcaaatgtttcaattggtcatacactcaaatatgttcaaccagatttcaa
aacaattttagaaagtccaactgataaaaaagtaggttggaaagttatatttaacaatat
ggtgaatcaaaattggggaccatatgacagagattcttggaacccagtatatggcaatca
acttttcatgaaaacaagaaacggttcaatgaaagcagcagagaacttccttgaccctaa
caaagcaagttctttattatcttcaggattctcaccagactttgctacagttattactat
ggataggaaagcaaccaaacaacaaacaaatatagatgtaatatacgaacgagttcgtga
tgactatcaactacattggacttcaacaaattggaaaggtaccaatactaaagataaatg
gacagatcgttcttcagaaagatataaaatcgattgggaaaaagaagaaatgacaaatta
a
>hla|CC030|ACSV01000013|WBG10049
atgaaaacacgtatagtcagctcagtaacaacaacactattgctaggttctatattaatg
aatcctgtcgctaatgccgcagattctgatattaatattaaaaccggtactacagatata
ggaagcaatactacagtaaaaacaggtgatttagtcacttatgataaagaaaatggcatg
cacaaaaaagtattttatagttttatcgatgataaaaatcacaataaaaaaatattagtc
atcagaacgaaaggtaccattgctggtcagtatagagtttatagcgaag-aaggcgctaa
taaaagcggtttagcctggccttcagcatttaaggtacagttgcaactacctgataatga
agtagcacaaatttctgattactaccctagaaattcaattgatactaaagaatatatgag
tacattaacttatggattcaacggtaacgtgactggtgatgattctggaaaaattggcgg
tttgattggtgcaaatgtttcaattggtcatacactcaaatatgttcaaccagatttcaa
aacaattttagaaagtccaactgataaaaaagtaggttggaaagttatatttaacaatat
ggtgaatcaaaattggggaccatatgacagagattcttggaacccagtatatggcaatca
acttttcatgaaaacaagaaacggttcaatgaaagcagcagagaacttccttgaccctaa
caaagcaagttctttattatcttcaggattctcaccagactttgctacagttattactat
ggataggaaagcaaccaaacaacaaacaaatatagatgtaatatacgaacgagttcgtga
tgactatcaactacattggacttcaacaaattggaaaggtaccaatactaaagataaatg
gacagatcgttcttcagaaagatataaaatcgattgggaaaaagaagaaatgacaaatta
a
>hla|CC030|ACUS01000022|M809
atgaaaacacgtatagtcagctcagtaacaacaacactattgctaggttctatattaatg
aatcctgtcgctaatgccgcagattctgatattaatattaaaaccggtactacagatata
ggaagcaatactacagtaaaaacaggtgatttagtcacttatgataaagaaaatggcatg
cacaaaaaagtattttatagttttatcgatgataaaaatcacaataaaaaaatattagtc
atcagaacgaaaggtaccattgctggtcagtatagagtttatagcgaag-aaggcgctaa
taaaagcggtttagcctggccttcagcatttaaggtacagttgcaactacctgataatga
agtagcacaaatttctgattactaccctagaaattcaattgatactaaagaatatatgag
tacattaacttatggattcaacggtaacgtgactggtgatgattctggaaaaattggcgg
tttgattggtgcaaatgtttcaattggtcatacactcaaatatgttcaaccagatttcaa
aacaattttagaaagtccaactgataaaaaagtaggttggaaagttatatttaacaatat
ggtgaatcaaaattggggaccatatgacagagattcttggaacccagtatatggcaatca
acttttcatgaaaacaagaaacggttcaatgaaagcagcagagaacttccttgaccctaa
caaagcaagttctttattatcttcaggattctcaccagactttgctacagttattactat
ggataggaaagcaaccaaacaacaaacaaatatagatgtaatatacgaacgagttcgtga
tgactatcaactacattggacttcaacaaattggaaaggtaccaatactaaagataaatg
gacagatcgttcttcagaaagatataaaatcgattgggaaaaagaagaaatgacaaatta
a
>hla|CC030|ACUT01000033|58-424
atgaaaacacgtatagtcagctcagtaacaacaacactattgctaggttctatattaatg
aatcctgtcgctaatgccgcagattctgatattaatattaaaaccggtactacagatata
ggaagcaatactacagtaaaaacaggtgatttagtcacttatgataaagaaaatggcatg
cacaaaaaagtattttatagttttatcgatgataaaaatcacaataaaaaaatattagtc
atcagaacgaaaggtaccattgctggtcagtatagagtttatagcgaag-aaggcgctaa
taaaagcggtttagcctggccttcagcatttaaggtacagttgcaactacctgataatga
agtagcacaaatttctgattactaccctagaaattcaattgatactaaagaatatatgag
tacattaacttatggattcaacggtaacgtgactggtgatgattctggaaaaattggcgg
tttgattggtgcaaatgtttcaattggtcatacactcaaatatgttcaaccagatttcaa
aacaattttagaaagtccaactgataaaaaagtaggttggaaagttatatttaacaatat
ggtgaatcaaaattggggaccatatgacagagattcttggaacccagtatatggcaatca
acttttcatgaaaacaagaaacggttcaatgaaagcagcagagaacttccttgaccctaa
caaagcaagttctttattatcttcaggattctcaccagactttgctacagttattactat
ggataggaaagcaaccaaacaacaaacaaatatagatgtaatatacgaacgagttcgtga
tgactatcaactacattggacttcaacaaattggaaaggtaccaatactaaagataaatg
gacagatcgttcttcagaaagatataaaatcgattgggaaaaagaagaaatgacaaatta
a
>hla|CC030|ACUU01000016|Btn1260
atgaaaacacgtatagtcagctcagtaacaacaacactattgctaggttctatattaatg
aatcctgtcgctaatgccgcagattctgatattaatattaaaaccggtactacagatata
ggaagcaatactacagtaaaaacaggtgatttagtcacttatgataaagaaaatggcatg
cacaaaaaagtattttatagttttatcgatgataaaaatcacaataaaaaaatattagtc
atcagaacgaaaggtaccattgctggtcagtatagagtttatagcgaag-aaggcgctaa
taaaagcggtttagcctggccttcagcatttaaggtatagttgcaactacctgataatga
agtagcacaaatttctgattactaccctagaaattcaattgatactaaagaatatatgag
tacattaacttatggattcaacggtaacgtgactggtgatgattctggaaaaattggcgg
tttgattggtgcaaatgtttcaattggtcatacactcaaatatgttcaaccagatttcaa
aacaattttagaaagtccaactgataaaaaagtaggttggaaagttatatttaacaatat
ggtgaatcaaaattggggaccatatgacagagattcttggaacccagtatatggcaatca
acttttcatgaaaacaagaaacggttcaatgaaagcagcagagaacttccttgaccctaa
caaagcaagttctttattatcttcaggattctcaccagactttgctacagttattactat
ggataggaaagcaaccaaacaacaaacaaatatagatgtaatatacgaacgagttcgtga
tgactatcaactacattggacttcaacaaattggaaaggtaccaatactaaagataaatg
gacagatcgttcttcagaaagatataaaatcgattgggaaaaagaagaaatgacaaatta
a
>hla|CC030|ACYP01000020|A017934
atgaaaacacgtatagtcagctcagtaacaacaacactattgctaggttctatattaatg
aatcctgtcgctaatgccgcagattctgatattaatattaaaaccggtactacagatata
ggaagcaatactacagtaaaaacaggtgatttagtcacttatgataaagaaaatggcatg
cacaaaaaagtattttatagttttatcgatgataaaaatcacaataaaaaaatattagtc
atcagaacgaaaggtaccattgctggtcagtatagagtttatagcgaag-aaggcgctaa
taaaagcggtttagcctggccttcagcatttaaggtatagttgcaactacctgataatga
agtagcacaaatttctgattactaccctagaaattcaattgatactaaagaatatatgag
tacattaacttatggattcaacggtaacgtgactggtgatgattctggaaaaattggcgg
tttgattggtgcaaatgtttcaattggtcatacactcaaatatgttcaaccagatttcaa
aacaattttagaaagtccaactgataaaaaagtaggttggaaagttatatttaacaatat
ggtgaatcaaaattggggaccatatgacagagattcttggaacccagtatatggcaatca
acttttcatgaaaacaagaaacggttcaatgaaagcagcagagaacttccttgaccctaa
caaagcaagttctttattatcttcaggattctcaccagactttgctacagttattactat
ggataggaaagcaaccaaacaacaaacaaatatagatgtaatatacgaacgagttcgtga
tgactatcaactacattggacttcaacaaattggaaaggtaccaatactaaagataaatg
gacagatcgttcttcagaaagatataaaatcgattgggaaaaagaagaaatgacaaatta
a
>hla|CC030|ADAT01000027|EMRSA16
atgaaaacacgtatagtcagctcagtaacaacaacactattgctaggttctatattaatg
aatcctgtcgctaatgccgcagattctgatattaatattaaaaccggtactacagatata
ggaagcaatactacagtaaaaacaggtgatttagtcacttatgataaagaaaatggcatg
cacaaaaaagtattttatagttttatcgatgataaaaatcacaataaaaaaatattagtc
atcagaacgaaaggtaccattgctggtcagtatagagtttatagcgaag-aaggcgctaa
taaaagcggtttagcctggccttcagcatttaaggtatagttgcaactacctgataatga
agtagcacaaatttctgattactaccctagaaattcaattgatactaaagaatatatgag
tacattaacttatggattcaacggtaacgtgactggtgatgattctggaaaaattggcgg
tttgattggtgcaaatgtttcaattggtcatacactcaaatatgttcaaccagatttcaa
aacaattttagaaagtccaactgataaaaaagtaggttggaaagttatatttaacaatat
ggtgaatcaaaattggggaccatatgacagagattcttggaacccagtatatggcaatca
acttttcatgaaaacaagaaacggttcaatgaaagcagcagagaacttccttgaccctaa
caaagcaagttctttattatcttcaggattctcaccagactttgctacagttattactat
ggataggaaagcaaccaaacaacaaacaaatatagatgtaatatacgaacgagttcgtga
tgactatcaactacattggacttcaacaaattggaaaggtaccaatactaaagataaatg
gacagatcgttcttcagaaagatataaaatcgattgggaaaaagaagaaatgacaaatta
a
>hla|CC030|AFTM01000027|21195
atgaaaacacgtatagtcagctcagtaacaacaacactattgctaggttctatattaatg
aatcctgtcgctaatgccgcagattctgatattaatattaaaaccggtactacagatata
ggaagcaatactacagtaaaaacaggtgatttagtcacttatgataaagaaaatggcatg
cacaaaaaagtattttatagttttatcgatgataaaaatcacaataaaaaaatattagtc
atcagaacgaaaggtaccattgctggtcagtatagagtttatagcgaag-aaggcgctaa
taaaagcggtttagcctggccttcagcatttaaggtacagttgcaactacctgataatga
agtagcacaaatttctgattactaccctagaaattcaattgatactaaagaatatatgag
tacattaacttatggattcaacggtaacgtgactggtgatgattctggaaaaattggcgg
tttgattggtgcaaatgtttcaattggtcatacactcaaatatgttcaaccagatttcaa
aacaattttagaaagtccaactgataaaaaagtaggttggaaagttatatttaacaatat
ggtgaatcaaaattggggaccatatgacagagattcttggaacccagtatatggcaatca
acttttcatgaaaacaagaaacggttcaatgaaagcagcagagaacttccttgaccctaa
caaagcaagttctttattatcttcaggattctcaccagactttgctacagttattactat
ggataggaaagcaaccaaacaacaaacaaatatagatgtaatatacgaacgagttcgtga
tgactatcaactacattggacttcaacaaattggaaaggtaccaatactaaagataaatg
gacagatcgttcttcagaaagatataaaatcgattgggaaaaagaagaaatgacaaatta
a
>hla|CC030|AHJX01000048|21264
atgaaaacacgtatagtcagctcagtaacaacaacactattgctaggttctatattaatg
aatcctgtcgctaatgccgcagattctgatattaatattaaaaccggtactacagatata
ggaagcaatactacagtaaaaacaggtgatttagtcacttatgataaagaaaatggcatg
cacaaaaaagtattttatagttttatcgatgataaaaatcacaataaaaaaatattagtc
atcagaacgaaaggtaccattgctggtcagtatagagtttatagcgaag-aaggcgctaa
taaaagcggtttagcctggccttcagcatttaaggtatagttgcaactacctgataatga
agtagcacaaatttctgattactaccctagaaattcaattgatactaaagaatatatgag
tacattaacttatggattcaacggtaacgtgactggtgatgattctggaaaaattggcgg
tttgattggtgcaaatgtttcaattggtcatacactcaaatatgttcaaccagatttcaa
aacaattttagaaagtccaactgataaaaaagtaggttggaaagttatatttaacaatat
ggtgaatcaaaattggggaccatatgacagagattcttggaacccagtatatggcaatca
acttttcatgaaaacaagaaacggttcaatgaaagcagcagagaacttccttgaccctaa
caaagcaagttctttattatcttcaggattctcaccagactttgctacagttattactat
ggataggaaagcaaccaaacaacaaacaaatatagatgtaatatacgaacgagttcgtga
tgactatcaactacattggacttcaacaaattggaaaggtaccaatactaaagataaatg
gacagatcgttcttcagaaagatataaaatcgattgggaaaaagaagaaatgacaaatta
a
>hla|CC030|AHKE01000009|CIG1605
atgaaaacacgtatagtcagctcagtaacaacaacactattgctaggttctatattaatg
aatcctgtcgctaatgccgcagattctgatattaatattaaaaccggtactacagatata
ggaagcaatactacagtaaaaacaggtgatttagtcacttatgataaagaaaatggcatg
cacaaaaaagtattttatagttttatcgatgataaaaatcacaataaaaaaatattagtc
atcagaacgaaaggtaccattgctggtcagtatagagtttatagcgaag-aaggcgctaa
taaaagcggtttagcctggccttcagcatttaaggtatagttgcaactacctgataatga
agtagcacaaatttctgattactaccctagaaattcaattgatactaaagaatatatgag
tacattaacttatggattcaacggtaacgtgactggtgatgattctggaaaaattggcgg
tttgattggtgcaaatgtttcaattggtcatacactcaaatatgttcaaccagatttcaa
aacaattttagaaagtccaactgataaaaaagtaggttggaaagttatatttaacaatat
ggtgaatcaaaattggggaccatatgacagagattcttggaacccagtatatggcaatca
acttttcatgaaaacaagaaacggttcaatgaaagcagcagagaacttccttgaccctaa
caaagcaagttctttattatcttcaggattctcaccagactttgctacagttattactat
ggataggaaagcaaccaaacaacaaacaaatatagatgtaatatacgaacgagttcgtga
tgactatcaactacattggacttcaacaaattggaaaggtaccaatactaaagataaatg
gacagatcgttcttcagaaagatataaaatcgattgggaaaaagaagaaatgacaaatta
a
>hla|CC030|AHKU01000005|21342
atgaaaacacgtatagtcagctcagtaacaacaacactattgctaggttctatattaatg
aatcctgtcgctaatgccgcagattctgatattaatattaaaaccggtactacagatata
ggaagcaatactacagtaaaaacaggtgatttagtcacttatgataaagaaaatggcatg
cacaaaaaagtattttatagttttatcgatgataaaaatcacaataaaaaaatattagtc
atcagaacgaaaggtaccattgctggtcagtatagagtttatagcgaag-aaggcgctaa
taaaagcggtttagcctggccttcagcatttaaggtatagttgcaactacctgataatga
agtagcacaaatttctgattactaccctagaaattcaattgatactaaagaatatatgag
tacattaacttatggattcaacggtaacgtgactggtgatgattctggaaaaattggcgg
tttgattggtgcaaatgtttcaattggtcatacactcaaatatgttcaaccagatttcaa
aacaattttagaaagtccaactgataaaaaagtaggttggaaagttatatttaacaatat
ggtgaatcaaaattggggaccatatgacagagattcttggaacccagtatatggcaatca
acttttcatgaaaacaagaaacggttcaatgaaagcagcagagaacttccttgaccctaa
caaagcaagttctttattatcttcaggattctcaccagactttgctacagttattactat
ggataggaaagcaaccaaacaacaaacaaatatagatgtaatatacgaacgagttcgtga
tgactatcaactacattggacttcaacaaattggaaaggtaccaatactaaagataaatg
gacagatcgttcttcagaaagatataaaatcgattgggaaaaagaagaaatgacaaatta
a
>hla|CC030|AHKW01000048|21345
atgaaaacacgtatagtcagctcagtaacaacaacactattgctaggttctatattaatg
aatcctgtcgctaatgccgcagattctgatattaatattaaaaccggtactacagatata
ggaagcaatactacagtaaaaacaggtgatttagtcacttatgataaagaaaatggcatg
cacaaaaaagtattttatagttttatcgatgataaaaatcacaataaaaaaatattagtc
atcagaacgaaaggtaccattgctggtcagtatagagtttatagcgaag-aaggcgctaa
taaaagcggtttagcctggccttcagcatttaaggtatagttgcaactacctgataatga
agtagcacaaatttctgattactaccctagaaattcaattgatactaaagaatatatgag
tacattaacttatggattcaacggtaacgtgactggtgatgattctggaaaaattggcgg
tttgattggtgcaaatgtttcaattggtcatacactcaaatatgttcaaccagatttcaa
aacaattttagaaagtccaactgataaaaaagtaggttggaaagttatatttaacaatat
ggtgaatcaaaattggggaccatatgacagagattcttggaacccagtatatggcaatca
acttttcatgaaaacaagaaacggttcaatgaaagcagcagagaacttccttgaccctaa
caaagcaagttctttattatcttcaggattctcaccagactttgctacagttattactat
ggataggaaagcaaccaaacaacaaacaaatatagatgtaatatacgaacgagttcgtga
tgactatcaactacattggacttcaacaaattggaaaggtaccaatactaaagataaatg
gacagatcgttcttcagaaagatataaaatcgattgggaaaaagaagaaatgacaaatta
a
>hla|CC030|AHVJ01000012|CIG1176
atgaaaacacgtatagtcagctcagtaacaacaacactattgctaggttctatattaatg
aatcctgtcgctaatgccgcagattctgatattaatattaaaaccggtactacagatata
ggaagcaatactacagtaaaaacaggtgatttagtcacttatgataaagaaaatggcatg
cacaaaaaagtattttatagttttatcgatgataaaaatcacaataaaaaaatattagtc
atcagaacgaaaggtaccattgctggtcagtatagagtttatagcgaag-aaggcgctaa
taaaagcggtttagcctggccttcagcatttaaggtatagttgcaactacctgataatga
agtagcacaaatttctgattactaccctagaaattcaattgatactaaagaatatatgag
tacattaacttatggattcaacggtaacgtgactggtgatgattctggaaaaattggcgg
tttgattggtgcaaatgtttcaattggtcatacactcaaatatgttcaaccagatttcaa
aacaattttagaaagtccaactgataaaaaagtaggttggaaagttatatttaacaatat
ggtgaatcaaaattggggaccatatgacagagattcttggaacccagtatatggcaatca
acttttcatgaaaacaagaaacggttcaatgaaagcagcagagaacttccttgaccctaa
caaagcaagttctttattatcttcaggattctcaccagactttgctacagttattactat
ggataggaaagcaaccaaacaacaaacaaatatagatgtaatatacgaacgagttcgtga
tgactatcaactacattggacttcaacaaattggaaaggtaccaatactaaagataaatg
gacagatcgttcttcagaaagatataaaatcgattgggaaaaagaagaaatgacaaatta
a
>hla|CC030|AHVL01000020|CIGC341D
atgaaaacacgtatagtcagctcagtaacaacaacactattgctaggttctatattaatg
aatcctgtcgctaatgccgcagattctgatattaatattaaaaccggtactacagatata
ggaagcaatactacagtaaaaacaggtgatttagtcacttatgataaagaaaatggcatg
cacaaaaaagtattttatagttttatcgatgataaaaatcacaataaaaaaatattagtc
atcagaacgaaaggtaccattgctggtcagtatagagtttatagcgaag-aaggcgctaa
taaaagcggtttagcctggccttcagcatttaaggtatagttgcaactacctgataatga
agtagcacaaatttctgattactaccctagaaattcaattgatactaaagaatatatgag
tacattaacttatggattcaacggtaacgtgactggtgatgattctggaaaaattggcgg
tttgattggtgcaaatgtttcaattggtcatacactcaaatatgttcaaccagatttcaa
aacaattttagaaagtccaactgataaaaaagtaggttggaaagttatatttaacaatat
ggtgaatcaaaattggggaccatatgacagagattcttggaacccagtatatggcaatca
acttttcatgaaaacaagaaacggttcaatgaaagcagcagagaacttccttgaccctaa
caaagcaagttctttattatcttcaggattctcaccagactttgctacagttattactat
ggataggaaagcaaccaaacaacaaacaaatatagatgtaatatacgaacgagttcgtga
tgactatcaactacattggacttcaacaaattggaaaggtaccaatactaaagataaatg
gacagatcgttcttcagaaagatataaaatcgattgggaaaaagaagaaatgacaaatta
a
>hla|CC030|AHVM01000008|CIG1214
atgaaaacacgtatagtcagctcagtaacaacaacactattgctaggttctatattaatg
aatcctgtcgctaatgccgcagattctgatattaatattaaaaccggtactacagatata
ggaagcaatactacagtaaaaacaggtgatttagtcacttatgataaagaaaatggcatg
cacaaaaaagtattttatagttttatcgatgataaaaatcacaataaaaaaatattagtc
atcagaacgaaaggtaccattgctggtcagtatagagtttatagcgaag-aaggcgctaa
taaaagcggtttagcctggccttcagcatttaaggtatagttgcaactacctgataatga
agtagcacaaatttctgattactaccctagaaattcaattgatactaaagaatatatgag
tacattaacttatggattcaacggtaacgtgactggtgatgattctggaaaaattggcgg
tttgattggtgcaaatgtttcaattggtcatacactcaaatatgttcaaccagatttcaa
aacaattttagaaagtccaactgataaaaaagtaggttggaaagttatatttaacaatat
ggtgaatcaaaattggggaccatatgacagagattcttggaacccagtatatggcaatca
acttttcatgaaaacaagaaacggttcaatgaaagcagcagagaacttccttgaccctaa
caaagcaagttctttattatcttcaggattctcaccagactttgctacagttattactat
ggataggaaagcaaccaaacaacaaacaaatatagatgtaatatacgaacgagttcgtga
tgactatcaactacattggacttcaacaaattggaaaggtaccaatactaaagataaatg
gacagatcgttcttcagaaagatataaaatcgattgggaaaaagaagaaatgacaaatta
a
>hla|CC030|AHVP01000014|CIG149
atgaaaacacgtatagtcagctcagtaacaacaacactattgctaggttctatattaatg
aatcctgtcgctaatgccgcagattctgatattaatattaaaaccggtactacagatata
ggaagcaatactacagtaaaaacaggtgatttagtcacttatgataaagaaaatggcatg
cacaaaaaagtattttatagttttatcgatgataaaaatcacaataaaaaaatattagtc
atcagaacgaaaggtaccattgctggtcagtatagagtttatagcgaag-aaggcgctaa
taaaagcggtttagcctggccttcagcatttaaggtatagttgcaactacctgataatga
agtagcacaaatttctgattactaccctagaaattcaattgatactaaagaatatatgag
tacattaacttatggattcaacggtaacgtgactggtgatgattctggaaaaattggcgg
tttgattggtgcaaatgtttcaattggtcatacactcaaatatgttcaaccagatttcaa
aacaattttagaaagtccaactgataaaaaagtaggttggaaagttatatttaacaatat
ggtgaatcaaaattggggaccatatgacagagattcttggaacccagtatatggcaatca
acttttcatgaaaacaagaaacggttcaatgaaagcagcagagaacttccttgaccctaa
caaagcaagttctttattatcttcaggattctcaccagactttgctacagttattactat
ggataggaaagcaaccaaacaacaaacaaatatagatgtaatatacgaacgagttcgtga
tgactatcaactacattggacttcaacaaattggaaaggtaccaatactaaagataaatg
gacagatcgttcttcagaaagatataaaatcgattgggaaaaagaagaaatgacaaatta
a
>hla|CC030|AHVS01000007|CIG1267
atgaaaacacgtatagtcagctcagtaacaacaacactattgctaggttctatattaatg
aatcctgtcgctaatgccgcagattctgatattaatattaaaaccggtactacagatata
ggaagcaatactacagtaaaaacaggtgatttagtcacttatgataaagaaaatggcatg
cacaaaaaagtattttatagttttatcgatgataaaaatcacaataaaaaaatattagtc
atcagaacgaaaggtaccattgctggtcagtatagagtttatagcgaag-aaggcgctaa
taaaagcggtttagcctggccttcagcatttaaggtatagttgcaactacctgataatga
agtagcacaaatttctgattactaccctagaaattcaattgatactaaagaatatatgag
tacattaacttatggattcaacggtaacgtgactggtgatgattctggaaaaattggcgg
tttgattggtgcaaatgtttcaattggtcatacactcaaatatgttcaaccagatttcaa
aacaattttagaaagtccaactgataaaaaagtaggttggaaagttatatttaacaatat
ggtgaatcaaaattggggaccatatgacagagattcttggaacccagtatatggcaatca
acttttcatgaaaacaagaaacggttcaatgaaagcagcagagaacttccttgaccctaa
caaagcaagttctttattatcttcaggattctcaccagactttgctacagttattactat
ggataggaaagcaaccaaacaacaaacaaatatagatgtaatatacgaacgagttcgtga
tgactatcaactacattggacttcaacaaattggaaaggtaccaatactaaagataaatg
gacagatcgttcttcagaaagatataaaatcgattgggaaaaagaagaaatgacaaatta
a
>hla|CC030|AHVU01000008|CIG1233
atgaaaacacgtatagtcagctcagtaacaacaacactattgctaggttctatattaatg
aatcctgtcgctaatgccgcagattctgatattaatattaaaaccggtactacagatata
ggaagcaatactacagtaaaaacaggtgatttagtcacttatgataaagaaaatggcatg
cacaaaaaagtattttatagttttatcgatgataaaaatcacaataaaaaaatattagtc
atcagaacgaaaggtaccattgctggtcagtatagagtttatagcgaag-aaggcgctaa
taaaagcggtttagcctggccttcagcatttaaggtatagttgcaactacctgataatga
agtagcacaaatttctgattactaccctagaaattcaattgatactaaagaatatatgag
tacattaacttatggattcaacggtaacgtgactggtgatgattctggaaaaattggcgg
tttgattggtgcaaatgtttcaattggtcatacactcaaatatgttcaaccagatttcaa
aacaattttagaaagtccaactgataaaaaagtaggttggaaagttatatttaacaatat
ggtgaatcaaaattggggaccatatgacagagattcttggaacccagtatatggcaatca
acttttcatgaaaacaagaaacggttcaatgaaagcagcagagaacttccttgaccctaa
caaagcaagttctttattatcttcaggattctcaccagactttgctacagttattactat
ggataggaaagcaaccaaacaacaaacaaatatagatgtaatatacgaacgagttcgtga
tgactatcaactacattggacttcaacaaattggaaaggtaccaatactaaagataaatg
gacagatcgttcttcagaaagatataaaatcgattgggaaaaagaagaaatgacaaatta
a
>hla|CC030|AIEO01000048|CIG1242
atgaaaacacgtatagtcagctcagtaacaacaacactattgctaggttctatattaatg
aatcctgtcgctaatgccgcagattctgatattaatattaaaaccggtactacagatata
ggaagcaatactacagtaaaaacaggtgatttagtcacttatgataaagaaaatggcatg
cacaaaaaagtattttatagttttatcgatgataaaaatcacaataaaaaaatattagtc
atcagaacgaaaggtaccattgctggtcagtatagagtttatagcgaag-aaggcgctaa
taaaagcggtttagcctggccttcagcatttaaggtatagttgcaactacctgataatga
agtagcacaaatttctgattactaccctagaaattcaattgatactaaagaatatatgag
tacattaacttatggattcaacggtaacgtgactggtgatgattctggaaaaattggcgg
tttgattggtgcaaatgtttcaattggtcatacactcaaatatgttcaaccagatttcaa
aacaattttagaaagtccaactgataaaaaagtaggttggaaagttatatttaacaatat
ggtgaatcaaaattggggaccatatgacagagattcttggaacccagtatatggcaatca
acttttcatgaaaacaagaaacggttcaatgaaagcagcagagaacttccttgaccctaa
caaagcaagttctttattatcttcaggattctcaccagactttgctacagttattactat
ggataggaaagcaaccaaacaacaaacaaatatagatgtaatatacgaacgagttcgtga
tgactatcaactacattggacttcaacaaattggaaaggtaccaatactaaagataaatg
gacagatcgttcttcagaaagatataaaatcgattgggaaaaagaagaaatgacaaatta
a
>hla|CC030|AIEP01000013|CIG1500
atgaaaacacgtatagtcagctcagtaacaacaacactattgctaggttctatattaatg
aatcctgtcgctaatgccgcagattctgatattaatattaaaaccggtactacagatata
ggaagcaatactacagtaaaaacaggtgatttagtcacttatgataaagaaaatggcatg
cacaaaaaagtattttatagttttatcgatgataaaaatcacaataaaaaaatattagtc
atcagaacgaaaggtaccattgctggtcagtatagagtttatagcgaag-aaggcgctaa
taaaagcggtttagcctggccttcagcatttaaggtatagttgcaactacctgataatga
agtagcacaaatttctgattactaccctagaaattcaattgatactaaagaatatatgag
tacattaacttatggattcaacggtaacgtgactggtgatgattctggaaaaattggcgg
tttgattggtgcaaatgtttcaattggtcatacactcaaatatgttcaaccagatttcaa
aacaattttagaaagtccaactgataaaaaagtaggttggaaagttatatttaacaatat
ggtgaatcaaaattggggaccatatgacagagattcttggaacccagtatatggcaatca
acttttcatgaaaacaagaaacggttcaatgaaagcagcagagaacttccttgaccctaa
caaagcaagttctttattatcttcaggattctcaccagactttgctacagttattactat
ggataggaaagcaaccaaacaacaaacaaatatagatgtaatatacgaacgagttcgtga
tgactatcaactacattggacttcaacaaattggaaaggtaccaatactaaagataaatg
gacagatcgttcttcagaaagatataaaatcgattgggaaaaagaagaaatgacaaatta
a
>hla|CC030|BX571856|MRSA252
atgaaaacacgtatagtcagctcagtaacaacaacactattgctaggttctatattaatg
aatcctgtcgctaatgccgcagattctgatattaatattaaaaccggtactacagatata
ggaagcaatactacagtaaaaacaggtgatttagtcacttatgataaagaaaatggcatg
cacaaaaaagtattttatagttttatcgatgataaaaatcacaataaaaaaatattagtc
atcagaacgaaaggtaccattgctggtcagtatagagtttatagcgaag-aaggcgctaa
taaaagcggtttagcctggccttcagcatttaaggtatagttgcaactacctgataatga
agtagcacaaatttctgattactaccctagaaattcaattgatactaaagaatatatgag
tacattaacttatggattcaacggtaacgtgactggtgatgattctggaaaaattggcgg
tttgattggtgcaaatgtttcaattggtcatacactcaaatatgttcaaccagatttcaa
aacaattttagaaagtccaactgataaaaaagtaggttggaaagttatatttaacaatat
ggtgaatcaaaattggggaccatatgacagagattcttggaacccagtatatggcaatca
acttttcatgaaaacaagaaacggttcaatgaaagcagcagagaacttccttgaccctaa
caaagcaagttctttattatcttcaggattctcaccagactttgctacagttattactat
ggataggaaagcaaccaaacaacaaacaaatatagatgtaatatacgaacgagttcgtga
tgactatcaactacattggacttcaacaaattggaaaggtaccaatactaaagataaatg
gacagatcgttcttcagaaagatataaaatcgattgggaaaaagaagaaatgacaaatta
a
>hla|CC030|CP002110|TCH60-CC30
atgaaaacacgtatagtcagctcagtaacaacaacactattgctaggttctatattaatg
aatcctgtcgctaatgccgcagattctgatattaatattaaaaccggtactacagatata
ggaagcaatactacagtaaaaacaggtgatttagtcacttatgataaagaaaatggcatg
cacaaaaaagtattttatagttttatcgatgataaaaatcacaataaaaaaatattagtc
atcagaacgaaaggtaccattgctggtcagtatagagtttatagcgaag-aaggcgctaa
taaaagcggtttagcctggccttcagcatttaaggtacagttgcaactacctgataatga
agtagcacaaatttctgattactaccctagaaattcaattgatactaaagaatatatgag
tacattaacttatggattcaacggtaacgtgactggtgatgattctggaaaaattggcgg
tttgattggtgcaaatgtttcaattggtcatacactcaaatatgttcaaccagatttcaa
aacaattttagaaagtccaactgataaaaaagtaggttggaaagttatatttaacaatat
ggtgaatcaaaattggggaccatatgacagagattcttggaacccagtatatggcaatca
acttttcatgaaaacaagaaacggttcaatgaaagcagcagagaacttccttgaccctaa
caaagcaagttctttattatcttcaggattctcaccagactttgctacagttattactat
ggataggaaagcaaccaaacaacaaacaaatatagatgtaatatacgaacgagttcgtga
tgactatcaactacattggacttcaacaaattggaaaggtaccaatactaaagataaatg
gacagatcgttcttcagaaagatataaaatcgattgggaaaaagaagaaatgacaaatta
a
>hla|CC045|ACKI01000023|A9635-CC4
atgaaaacacgtatagtcagctcagtaacaacaacactattgctaggttctatattaatg
aatcctgtcgctaatgccgcagattctgatattaatattaaaaccggtactacagatata
ggaagcaatactacagtaaaaacaggtgatttagtcacttatgataaagaaaatggcatg
cacaaaaaagtattttatagttttatcgatgataaaaatcacaataaaaaaatattagtc
atcagaacgaaaggtaccattgctggtcagtatagagtttatagcgaag-aaggcgctaa
taaaagcggtttagcctggccttcagcatttaaggtacaattgcaactacctgataatga
agtagcacaaatttctgattactaccctagaaattcaattgatactaaagaatatatgag
tacattaacttatggattcaacggtaacgtgactggtgatgattctggaaaaattggcgg
tttgattggtgcaaatgtttcaattggtcatacactcaaatatgttcaaccagatttcaa
aacaattttagaaagtccaactgataaaaaagtaggttggaaagttatatttaacaatat
ggtgaatcaaaattggggaccatatgacagagattcttggaacccagtatatggcaatca
acttttcatgaaaacaagaaacggttctatgaaagctgcagataacttccttgatcctaa
caaagcaagttctctattatcttcagggttttcaccagacttcgctacagttattaccat
ggatagaaaagcaaccaaacaacaaacaaatatagatgtaatatatgaacgtgttcgtga
tgactatcaactacattggacttcaacaaattggaaaggtaccaatactaaagataaatg
gacagatcgttcttctgaaagatataaaatcgattgggaaaaagaagaaatgacaaatta
a
>hla|CC045|AFTN01000029|21200
atgaaaacacgtatagtcagctcagtaacaacaacactattgctaggttctatattaatg
aatcctgtcgctaatgccgcagattctgatattaatattaaaaccggtactacagatata
ggaagcaatactacagtaaaaacaggtgatttagtcacttatgataaagaaaatggcatg
cacaaaaaagtattttatagttttatcgatgataaaaatcacaataaaaaaatattagtc
atcagaacgaaaggtaccattgctggtcagtatagagtttatagcgaag-aaggcgctaa
taaaagcggtttagcctggccttcagcatttaaggtacaattgcaactacctgataatga
agtagcacaaatttctgattactaccctagaaattcaattgatactaaagaatatatgag
tacattaacttatggattcaacggtaacgtgactggtgatgattctggaaaaattggcgg
tttgattggtgcaaatgtttcaattggtcatacactcaaatatgttcaaccagatttcaa
aacaattttagaaagtccaactgataaaaaagtaggttggaaagttatatttaacaatat
ggtgaatcaaaattggggaccatatgacagagattcttggaacccagtatatggcaatca
acttttcatgaaaacaagaaacggttctatgaaagctgcagataacttccttgatcctaa
caaagcaagttctctattatcttcagggttttcaccagacttcgctacagttattaccat
ggatagaaaagcaaccaaacaacaaacaaatatagatgtaatatatgaacgtgttcgtga
tgactatcaactacattggacttcaacaaattggaaaggtaccaatactaaagataaatg
gacagatcgttgttctgaaagatataaaatcgattgggaaaaagaagaaatgacaaatta
a
>hla|CC045|AGTU01000136|21194
atgaaaacacgtatagtcagctcagtaacaacaacactattgctaggttctatattaatg
aatcctgtcgctaatgccgcagattctgatattaatattaaaaccggtactacagatata
ggaagcaatactacagtaaaaacaggtgatttagtcacttatgataaagaaaatggcatg
cacaaaaaagtattttatagttttatcgatgataaaaatcacaataaaaaaatattagtc
atcagaacgaaaggtaccattgctggtcagtatagagtttatagcgaag-aaggcgctaa
taaaagcggtttagcctggccttcagcatttaaggtacaattgcaactacctgataatga
agtagcacaaatttctgattactaccctagaaattcaattgatactaaagaatatatgag
tacattaacttatggattcaacggtaacgtgactggtgatgattctggaaaaattggcgg
tttgattggtgcaaatgtttcaattggtcatacactcaaatatgttcaaccagatttcaa
aacaattttagaaagtccaactgataaaaaagtaggttggaaagttatatttaacaatat
ggtgaatcaaaattggggaccatatgacagagattcttggaacccagtatatggcaatca
acttttcatgaaaacaagaaacggttctatgaaagctgcagataacttccttgatcctaa
caaagcaagttctctattatcttcagggttttcaccagacttcgctacagttattaccat
ggatagaaaagcaaccaaacaacaaacaaatatagatgtaatatatgaacgtgttcgtga
tgactatcaactacattggacttcaacaaattggaaaggtaccaatactaaagataaatg
gacagatcgttgttctgaaagatataaaatcgattgggaaaaagaagaaatgacaaatta
a
>hla|CC045|AHJV01000008|21252
atgaaaacacgtatagtcagctcagtaacaacaacactattgctaggttctatattaatg
aatcctgtcgctaatgccgcagattctgatattaatattaaaaccggtactacagatata
ggaagcaatactacagtaaaaacaggtgatttagtcacttatgatatagaaaatggcatg
cacaaaaaagtattttatagttttatcgatgataaaaatcacaataaaaaaatattagtc
atcagaacgaaaggtaccattgctggtcagtatagagtttatagcgaag-aaggcgctaa
taaaagcggtttagcctggccttcagcatttaaggtacagttgcaactacctgataatga
agtagcacaaatttctgattactaccctagaaattcaattgatactaaagaatatatgag
tacattaacttatggattcaacggtaacgtgactggtgatgattctggaaaaattggcgg
tttgattggtgcaaatgtttcaattggtcatacactcaaatatgttcaaccagatttcaa
aacaattttagaaagtccaactgataaaaaagtaggttggaaagttatatttaacaatat
ggtgaatcaaaattggggaccatatgacagagattcttggaacccagtatatggcaatca
acttttcatgaaaacaagaaacggttctatgaaagctgcagataacttccttgatcctaa
caaagcaagttctctattatcttcagggttttcaccagacttcgctacagttattaccat
ggatagaaaagcaaccaaacaacaaacaaatatagatgtaatatatgaacgtgttcgtga
tgactatcaactacattggacttcaacaaattggaaaggtaccaatactaaagataaatg
gacagatcgttcttcagaaagatataaaatcgattgggaaaaagaagaaatgacaaatta
a
>hla|CC045|AHVI01000004|CIG1524
atgaaaacacgtatagtcagctcagtaacaacaacactattgctaggttctatattaatg
aatcctgtcgctaatgccgcagattctgatattaatattaaaaccggtactacagatata
ggaagcaatactacagtaaaaacaggtgatttagtcacttatgataaagaaaatggcatg
cacaaaaaagtattttatagttttatcgatgataaaaatcacaataaaaaaatattagtc
atcagaacgaaaggtaccattgctggtcagtatagagtttatagcgaag-aaggcgctaa
taaaagcggtttagcctggccttcagcatttaaggtacaattgcaactacctgataatga
agtagcacaaatttctgattactaccctagaaattcaattgatactaaagaatatatgag
tacattaacttatggattcaacggtaacgtgactggtgatgattctggaaaaattggcgg
tttgattggtgcaaatgtttcaattggtcatacactcaaatatgttcaaccagatttcaa
aacaattttagaaagtccaactgataaaaaagtaggttggaaagttatatttaacaatat
ggtgaatcaaaattggggaccatatgacagagattcttggaacccagtatatggcaatca
acttttcatgaaaacaagaaacggttctatgaaagctgcagataacttccttgatcctaa
caaagcaagttctctattatcttcagggttttcaccagacttcgctacagttattaccat
ggatagaaaagcaaccaaacaacaaacaaatatagatgtaatatatgaacgtgttcgtga
tgactatcaactacattggacttcaacaaattggaaaggtaccaatactaaagataaatg
gacagatcgttcttctgaaagatataaaatcgattgggaaaaagaagaaatgacaaatta
a
>hla|CC045|AIES01000015|CIG290
atgaaaacacgtatagtcagctcagtaacaacaacactattgctaggttctatattaatg
aatcctgtcgctaatgccgcagattctgatattaatattaaaaccggtactacagatata
ggaagcaatactacagtaaaaacaggtgatttagtcacttatgataaagaaaatggcatg
cacaaaaaagtattttatagttttatcgatgataaaaatcacaataaaaaaatattagtc
atcagaacgaaaggtaccattgctggtcagtatagagtttatagcgaag-aaggcgctaa
taaaagcggtttagcctggccttcagcatttaaggtacagttgcaactacctgataatga
agtagcacaaatttctgattactaccctagaaattcaattgatactaaagaatatatgag
tacattaacttatggattcaacggtaacgtgactggtgatgattctggaaaaattggcgg
tttgattggtgcaaatgtttcaattggtcatacactcaaatatgttcaaccagatttcaa
aacaattttagaaagtccaactgataaaaaagtaggttggaaagttatatttaacaatat
ggtgaatcaaaattggggaccatatgacagagattcttggaacccagtatatggcaatca
acttttcatgaaaacaagaaacggttctatgaaagctgcagataacttccttgatcctaa
caaagcaagttctctattatcttcagggttttcaccagacttcgctacagttattaccat
ggatagaaaagcaaccaaacaacaaacaaatatagatgtaatatatgaacgtgttcgtga
tgactatcaactacattggacttcaacaaattggaaaggtaccaatactaaagataaatg
gacagatcgttcttcagaaagatataaaatcgattgggaaaaagaagaaatgacaaatta
a
>hla|CC080|AHKA01000047|21333
atgaaaacacgtatagtcagctcagtaacaacaacactattgctaggttccatattaatg
aatcctgtcgctaatgccgcagattctgatattaatattaaaaccggtactacagatatt
ggaagcaatactacagtaaaaacaggtgatttagtcacttatgataaagaaaatggcatg
cacaaaaaagtattttatagttttatcgatgataaaaatcacaataaaaaactgctagtt
attagaacgaaaggtaccattgctggtcaatatagagtttatagcgaag-aaggtgctaa
caaaagtggtttagcctggccttcagcctttaaggtacagttgcaactacctgataatga
agtagctcaaatatctgattactatccaagaaattcgattgatacaaaagagtatatgag
tactttaacttatggattcaacggtaatgttactggtgatgatacaggaaaaattggcgg
ccttattggtgcaaatgtttcgattggtcatacactgaaatatgttcaacctgatttcaa
aacaattttagagagcccaactgataaaaaagtaggctggaaagtgatatttaacaatat
ggtgaatcaaaattggggaccatatgatagagattcttggaacccggtatatggcaatca
acttttcatgaaaactagaaatggttctatgaaagcagcagagaacttccttgatcctaa
caaagcaagttctctattatcttcagggttttcaccagacttcgctacagttattactat
ggatagaaaagcatccaaacaacaaacaaatatagatgtaatatacgaacgagttcgtga
tgactaccaattgcattggacttcaacaaattggaaaggtaccaatactaaagataaatg
gacagatcgttcttcagaaagatataaaatcgattgggaaaaagaagaaatgacaaatta
a
>hla|CC080|CP003194|11819-97
atgaaaacacgtatagtcagctcagtaacaacaacactattgctaggttccatattaatg
aatcctgtcgctaatgccgcagattctgatattaatattaaaaccggtactacagatatt
ggaagcaatactacagtaaaaacaggtgatttagtcacttatgataaagaaaatggcatg
cacaaaaaagtattttatagttttatcgatgataaaaatcacaataaaaaactgctagtt
attagaacgaaaggtaccattgctggtcaatatagagtttatagcgaag-aaggtgctaa
caaaagtggtttagcctggccttcagcctttaaggtacagttgcaactacctgataatga
agtagctcaaatatctgattactatccaagaaattcgattgatacaaaagagtatatgag
tactttaacttatggattcaacggtaatgttactggtgatgatacaggaaaaattggcgg
ccttattggtgcaaatgtttcgattggtcatacactgaaatatgttcaacctgatttcaa
aacaattttagagagcccaactgataaaaaagtaggctggaaagtgatatttaacaatat
ggtgaatcaaaattggggaccatatgatagagattcttggaacccggtatatggcaatca
acttttcatgaaaactagaaatggttctatgaaagcagcagagaacttccttgatcctaa
caaagcaagttctctattatcttcagggttttcaccagacttcgctacagttattactat
ggatagaaaagcatccaaacaacaaacaaatatagatgtaatatacgaacgagttcgtga
tgactaccaattgcattggacttcaacaaattggaaaggtaccaatactaaagataaatg
gacagatcgttcttcagaaagatataaaatcgattgggaaaaagaagaaatgacaaatta
a
>hla|CC088|AHKV01000007|21343
atgaaaacacgtatagtcagctcagtaacaacaacactattgctaggttccatattaatg
aatcctgtcgctaatgccgcagattctgatattaatattaaaaccggtactacagatatt
ggaagcaatactacagtaaaaacaggtgatttagtcacttatgataaagaaaatggcatg
cacaaaaaagtattttatagttttatcgatgataaaaatcacaataaaaaactgctagtt
attagaacgaaaggtaccattgctggtcaatatagagtttatagcgaag-aaggtgctaa
caaaagtggtttagcctggccttcagcctttaaggtacagttgcaactacctgataatga
agtagctcaaatatctgattactatccaagaaattcgattgatacaaaagagtatatgag
tactttaacttatggattcaacggtaatgttactggtgatgatacaggaaaaattggcgg
ccttattggtgcaaatgtttcgattggtcatacactgaaatatgttcaacctgatttcaa
aacaattttagagagcccaactgataaaaaagtaggctggaaagtgatatttaacaatat
ggtgaatcaaaattggggaccatatgatagagattcttggaacccggtatatggcaatca
acttttcatgaaaactagaaatggttctatgaaagcagcagagaacttccttgatcctaa
caaagcaagttctctattatcttcagggttttcaccagacttcgctacagttattactat
ggatagaaaagcatccaaacaacaaacaaatatagatgtaatatacgaacgagttcgtga
tgactaccaattgcattggacttcaacaaattggaaaggtaccaatactaaagataaatg
gacagatcgttcttcagaaagatataaaatcgattgggaaaaagaagaaatgacaaatta
a
>hla|CC093|CP002114|JKD6159-ST93
atgaaaacacgtatagtcagctcagtaacaacaacactattgctaggttccatattaatg
aatcctgtcgctaatgccgcagattctgatattaatattaaaaccggtactacagatatt
ggaagcaatactacagtaaaaacaggtgatttagtcacttatgataaagaaaatggcatg
cacaaaaaagtattttatagttttatcgatgataaaaatcacaataaaaaactgctagtt
attagaacgaaaggtaccattgctggtcaatatagagtttatagcgaag-aaggtgctaa
caaaagtggtttagcctggccttcagcctttaaggtacagttgcaactacctgataatga
agtagctcaaatatctgattactatccaagaaattcgattgatacaaaagagtatatgag
tactttaacttatggattcaacggtaatgttactggtgatgatacaggaaaaattggcgg
ccttattggtgcaaatgtttcgattggtcatacactgaaatatgttcaacctgatttcaa
aacaattttagagagcccaactgataaaaaagtaggctggaaagtgatatttaacaatat
ggtaaatcaaaattggggaccatatgatagagattcttggaacccagtatatggcaatca
acttttcatgaaaactagaaatggttctatgaaagcagcagataacttccttgatcctaa
caaagcaagttctctattatcttcagggttttcaccagacttcgctacagttattactat
ggacagaaaagcatccaaacaacaaacaaatatagatgtaatatatgaacgagttcgtga
tgactatcaattacattggacttcaacaaactggaaaggtactaatactaaagataaatg
gacagatcgttcttcagaaagatataaaatcgattgggaaaaagaagaaatgacaaatta
a
>hla|CC097|AHLN01000027|IS-55
atgaaaacacgtatagtcagctcagtaacaacaacactattgctaggttccatattaatg
aatcctgtcgctaatgccgcagattctgatattaatattaaaaccggtactacagatatt
ggaagcaatactacagtaaaaacaggtgatttagtcacttatgataaagaaaatggcatg
cacaaaaaagtattttatagttttatcgatgataaaaatcacaat-aaaaactgctagtt
attagaacgaaaggtaccattgctggtcaatatagagtttatagcgaag-aaggtgctaa
caaaagtggtttagcctggccttcagcctttaaggtacagttgcaactacctgataatga
agtagctcaaatatctgattactatccaagaaattcgattgatacaaaagagtatatgag
tactttaacttatggattcaacggtaatgttactggtgatgatacaggaaaaattggcgg
ccttattggtgcaaatgtttcgattggtcatacactgaaatatgttcaacctgatttcaa
aacaattttagagagcccaactgataaaaaagtaggctggaaagtgatatttaacaatat
ggtgaatcaaaattggggaccatatgatagagattcttggaacccggtatatggcaatca
acttttcatgaaaactagaaatggttctatgaaagcagcagataacttccttgatcctaa
caaagcaagttctctattatcttcagggttttcaccagacttcgctacagttattactat
ggatagaaaagcatccaaacaacaaacaaatatagatgtaatatacgaacgagttcgtga
tgattaccaattgcattggacttcaacaaattggaaaggtaccaatactaaagataaatg
gacagatcgttcttcagaaagatataaaatcgattgggaaaaagaagaaatgacaaatta
a
>hla|CC121|AFTU01000034|21269
atgaaaacacgtatagtcagctcagtaacaacaacactattgctaggttctatattaatg
aatcctgtcgctaatgccgcagattctgatattaatattaaaaccggtactacagatatt
ggaagcaatactacagtaaaaacaggtgatttagtcacttatgataaagaaaatggcatg
cacaaaaaagtattttatagttttatcgatgataaaaatcacaataaaaaactgctagtt
attagaacgaaaggtaccattgctggtcaatatagagtttatagcgaagaaaggtgctaa
caaaagtggtttagcctggccttcagcctttaaggtacagttgcaactacctgataatga
agtagctcaaatatctgattactatccaagaaattcgattgatacaaaagagtatatgag
tactttaacttatggattcaacggtaatgttactggtgatgatacaggaaaaattggtgg
ccttattggtgcaaatgtttcgattggtcatacactcaaatatgttcaaccggatttcaa
aacaattttagagagcccaactgataaaaaagtaggctggaaagtgatatttaacaatat
ggtgaatcaaaattggggaccatatgatagagattcttggaacccggtatatggtaatca
acttttcatgaaaactagaaatggctctatgaaagcagcagataacttccttgatcctaa
caaagcaagttctctattatcttcagggttttcaccagacttcgctacagttattactat
ggatagaaaagcatccaaacaacaaacaaatatagatgtaatatacgaacgagttcgtga
tgactaccaattgcattggacttcaacaaattggaaaggtaccaatactaaagataaatg
gacagatcgttcttcagaaagatataaaatcgattgggaaaaagaagaaatgacaaatta
a
>hla|CC130|AEUQ01000004|O11-CC130
atgaaaacacgtatagtcagctcagtaacaacaacactattgctaggttccatattaatg
aatcctgtcgctaatgccgcagattctgatattaatattaaaaccggtactacagatatt
ggaagcaatactacagtaaaaacaggtgatttagtcacttatgataaagaaaatggcatg
cacaaaaaagtattttatagttttatcgatgataaaaatcacaataaaaaactgctagtt
attagaacgaaaggtaccattgctggtcaatatagagtttatagcgaag-aaggtgctaa
caaaagtggtttagcctggccttcagcctttaaggtacagttgcaactacctgataatga
agtagctcaaatatctgattactatccaagaaattcgattgatacaaaagagtatatgag
tactttaacttatggattcaacggtaatgttactggtgatgatacaggaaaaattggtgg
ccttattggtgcaaatgtttcgattggtcatacactcaaatatgttcaaccggatttcaa
aacaattttagagagcccaactgataaaaaagtaggctggaaagtgatatttaacaatat
ggtgaatcaaaattggggaccatatgatagagattcttggaacccggtatatggcaatca
acttttcatgaaaactagaaatggctctatgaaagcagcagataacttccttgatcctaa
caaagcaagttctctattatcttcagggttttcaccagacttcgctacagttattactat
ggatagaaaagcatccaaacaacaaacaaatatagatgtaatatacgaacgagttcgtga
tgactaccaattgcattggacttcaacaaattggaaaggtaccaatactaaagataaatg
gacagatcgttcttcagaaagatataaaatcgattgggaaaaagaagaaatgacaaatta
a
>hla|CC130|AEUR01000020|O46-CC130
atgaaaacacgtatagtcagctcagtaacaacaacactattgctaggttccatattaatg
aatcctgtcgctaatgccgcagattctgatattaatattaaaaccggtactacagatatt
ggaagcaatactacagtaaaaacaggtgatttagtcacttatgataaagaaaatggcatg
cacaaaaaagtattttatagttttatcgatgataaaaatcacaataaaaaactgctagtt
attagaacgaaaggtaccattgctggtcaatatagagtttatagcgaag-aaggtgctaa
caaaagtggtttagcctggccttcagcctttaaggtacagttgcaactacctgataatga
agtagctcaaatatctgattactatccaagaaattcgattgatacaaaagagtatatgag
tactttaacttatggattcaacggtaatgttactggtgatgatacaggaaaaattggtgg
ccttattggtgcaaatgtttcgattggtcatacactcaaatatgttcaaccggatttcaa
aacaattttagagagcccaactgataaaaaagtaggctggaaagtgatatttaacaatat
ggtgaatcaaaattggggaccatatgatagagattcttggaacccggtatatggcaatca
acttttcatgaaaactagaaatggctctatgaaagcagcagataacttccttgatcctaa
caaagcaagttctctattatcttcagggttttcaccagacttcgctacagttattactat
ggatagaaaagcatccaaacaacaaacaaatatagatgtaatatacgaacgagttcgtga
tgactaccaattgcattggacttcaacaaattggaaaggtaccaatactaaagataaatg
gacagatcgttcttcagaaagatataaaatcgattgggaaaaagaagaaatgacaaatta
a
>hla|CC133|CP001996|ED133-shep
atgaaaacacgtatagtcagctcagtaacaacaacattattgctaggttccatattaatg
aatcctgtcgctaatgccgcagattctgatattaatattaaaaccggtactacagatatt
ggaagcaatactacagtaaaaacaggtgatttagtcacttatgataaagaaaatggcatg
cacaaaaaagtattttatagttttatcgatgataaaaatcacaataaaaaactgctagtt
attagaacgaaaggtaccattgctggtcaatatagagtttatagcgaag-aaggtgctaa
caaaagtggtttagcctggccttcagcctttaaggtacagttgcaactacctgataatga
agtagctcaaatatctgattactatccaagaaattcgattgatacaaaagagtatatgag
tactttaacttatggattcaacggtaatgttactggtgatgatacaggaaaaattggtgg
ccttattggtgcaaatgtttcgattggtcatacactcaaatatgttcaaccggatttcaa
aacaattttagagagcccaactgataaaaaagtaggctggaaagtgatatttaacaatat
ggtgaatcaaaattggggaccatatgatagagattcttggaacccggtatatggcaatca
acttttcatgaaaactagaaatggctctatgaaagcagcagataacttccttgatcctaa
caaagcaagttctctattatcttcaggtttttcaccagacttcgctacagttattactat
ggatagaaaagcatccaaacaacaaacaaatatagatgtaatatacgaacgagttcgtga
tgactaccaattgcattggacttcaacaaattggaaaggtaccaatactaaagataaatg
gacagatcgttcttcagaaagatataaaatcgattgggaaaaagaagaaatgacaaatta
a
>hla|CC188|AGTX01000035|21340
atgaaaacacgtatagtcagctcagtaacaacaacactattgctaggttccatattaatg
aatcctgtcgctaatgccgcagattctgatattaatattaaaaccggtactacagatatt
ggaagcaatactacagtaaaaacaggtgatttagtcacttatgataaagaaaatggcatg
cacaaaaaagtattttatagttttatcgatgataaaaatcataataaaaaactgctagtt
attagaacgaaaggtaccattgctggtcaatatagagtttatagcgaag-aaggtgctaa
caaaagtggtttagcctggccttcagcctttaaggtacagttgcaactacctgataatga
agtagctcaaatatctgattactatccaagaaattcgattgatacaaaagagtatatgag
tactttaacttatggattcaacggtaatgttactggtgatgatacaggaaaaattggcgg
ccttattggtgcaaatgtttcgattggtcatacactgaaatatgttcaacctgatttcaa
aacaattttagagagcccaactgataaaaaagtaggctggaaagtgatatttaacaatat
ggtgaatcaaaattggggaccatatgatagagattcttggaacccggtatatggcaatca
acttttcatgaaaactagaaatggctctatgaaagcagcagataacttccttgatcctaa
caaagcaagttctctattatcttcagggttttcaccagacttcgctacagttattactat
ggatagaaaagcatccaaacaacaaacaaatatagatgtaatatacgaacgagttcgtga
tgactaccaattgcactggacttcaacaaattggaaaggtaccaatactaaagataaatg
gatagatcgttcttcagaaagatataaaatcgattgggaaaaagaagaaatgacaaatta
a
>hla|CC395|AGRO01000049|21202
atgaaaacacgtatagtcagctcagtaacaacaacactattgctaggttctatattaatg
aatcctgtcgctaatgccgcagattctgatattaatattaaaaccggtactacagatata
ggaagcaatactacagtaaaaacaggtgatttagtcacttatgataaagaaaatggcatg
cacaaaaaagtattttatagttttatcgatgataaaaatcacaataaaaaaatattagtc
atcagaacgaaaggtaccattgctggtcagtatagagtttatagcgaag-aaggcgctaa
taaaagcggtttagcctggccttcagcatttaaggtacagttgcaactacctgataatga
agtagcacaaatttctgattactaccctagaaattcaattgatactaaagaatatatgag
tacattaacttatggattcaacggtaacgtgactggtgatgattctggaaaaattggcgg
tttgattggtgcaaatgtttcaattggtcatacactcaaatatgttcaaccagatttcaa
aacaattttagaaagtccaactgataaaaaagtaggttggaaagttatatttaacaatat
ggtgaatcaaaattggggaccatatgacagagattcttggaacccagtatatggcaatca
acttttcatgaaaacaagaaacggttctatgaaagctgcagataacttccttgatcctaa
caaagcaagttctctattatcttcagggttttcaccagacttcgctacagttattaccat
ggatagaaaagcaaccaaacaacaaacaaatatagatgtaatatatgaacgtgttcgtga
tgactatcaactacattggacttcaacaaattggaaaggtaccaatactaaagataaatg
gacagatcgttcttctgaaagatataaaatcgattgggaaaaagaagaaatgacaaatta
a
>hla|CC398|AGTV01000007|21331
atgaaaacacgtatagtcagctcagtaacaacaacactattgctaggttctatattaatg
aatcctgtcgctaatgccgcagattctgatattaatattaaaaccggtactacagatata
ggaagcaatactacagtaaaaacaggtgatttagtcacttatgataaagaaaatggcatg
cacaaaaaagtattttatagttttatcgatgataaaaatcacaataaaaaaatattagtc
atcagaacgaaaggtaccattgctggtcagtatagagtttatagcgaag-aaggcgctaa
taaaagcggtttagcctggccttcagcatttaaggtacagttgcaactatctgataatga
agtagcacaaatttctgattactaccctagaaattcaattgatactaaagaatatatgag
tacattaacttatggattcaacggtaacgtgactggtgatgattctggaaaaattggcgg
tttgattggtgcaaatgtttcaattggtcatacgctcaaatatgttcaaccagatttcaa
aacaattttagaaagtccaactgataaaaaagtaggttggaaagttatatttaacaatat
ggtgaatcaaaattggggaccatatgacagagattcttggaacccagtatacggcaatca
acttttcatgaaaacaagaaacggttcaatgaaagcagcagataacttccttgatcctaa
caaagcaagttctctattatcttcagggttttcaccagacttcgctacagttattactat
ggatagaaaagcatccaaacaacaaacaaatatagatgtaatatacgaacgagttcgtga
tgactaccaattgcattggacttcaacaaattggaaaggtaccaatactaaagataaatg
gacagatcgttcttcagaaagatataaaatcgattgggaaaaagaagaaatgacaaatta
a
>hla|CC398|AM990992|SO385-pig
atgaaaacacgtatagtcagctcagtaacaacaacactattgctaggttctatattaatg
aatcctgtcgctaatgccgcagattctgatattaatattaaaaccggtactacagatata
ggaagcaatactacagtaaaaacaggtgatttagtcacttatgataaagaaaatggcatg
cacaaaaaagtattttatagttttatcgatgataaaaatcacaataaaaaaatattagtc
atcagaacgaaaggtaccattgctggtcagtatagagtttatagcgaag-aaggcgctaa
taaaagcggtttagcctggccttcagcatttaaggtacagttgcaactatctgataatga
agtagcacaaatttctgattactaccctagaaattcaattgatactaaagaatatatgag
tacattaacttatggattcaacggtaacgtgactggtgatgattctggaaaaattggcgg
tttgattggtgcaaatgtttcaattggtcatacgctcaaatatgttcaaccagatttcaa
aacaattttagaaagtccaactgataaaaaagtaggttggaaagttatatttaacaatat
ggtgaatcaaaattggggaccatatgacagagattcttggaacccagtatacggcaatca
acttttcatgaaaacaagaaacggttcaatgaaagcagcagataacttccttgatcctaa
caaagcaagttctctattatcttcagggttttcaccagacttcgctacagttattactat
ggatagaaaagcatccaaacaacaaacaaatatagatgtaatatacgaacgagttcgtga
tgactaccaattgcattggacttcaacaaattggaaaggtaccaatactaaagataaatg
gacagatcgttcttcagaaagatataaaatcgattgggaaaaagaagaaatgacaaatta
a
>hla|CC425|FR821779|LGA251-cow
atgaaaacacgtatagtcagctcagtaacaacaacactattgctaggttccatattaatg
aatcctgtcgctaatgccgcagattctgatattaatattaaaaccggtactacagatatt
ggaagcaatactacagtaaaaacaggtgatttagtcacttatgataaagaaaatggcatg
cacaaaaaagtattttatagttttatcgatgataaaaatcacaataaaaaactgctagtt
attagaacgaaaggtaccattgctggtcaatatagagtttatagcgaag-aaggtgctaa
caaaagtggtttagcctggccttcagcctttaaggtacagttgcaactacctgataatga
agtagctcaaatatctgattactatccaagaaattcgattgatacaaaagagtatatgag
tactttaacttatggattcaacggtaatgttactggtgatgatacaggaaaaattggtgg
ccttattggtgcaaatgtttcgattggtcatacactcaaatatgttcaaccggatttcaa
aacaattttagagagcccaactgataaaaaagtaggctggaaagtgatatttaacaatat
ggtgaatcaaaattggggaccatatgatagagattcttggaacccggtatatggcaatca
acttttcatgaaaactagaaatggctctatgaaagcagcagataacttccttgatcctaa
caaagcaagttctctattatcttcagggttttcaccagacttcgctacagttattactat
ggatagaaaagcatccaaacaacaaacaaatatagatgtaatatacgaacgagttcgtga
tgactaccaattgcattggacttcaacaaattggaaaggtaccaatactaaagataaatg
gacagatcgttcttcagaaagatataaaatcgattaggaaaaagaagaaatgacaaatta
a
>hla|CC49|AHJW01000054|21262
atgaaaacacgtatagtcagctcagtaacaacaacactattgttaggttccatattaatg
aatcctgtcgctaatgccgcagattctgatattaatattaaaaccggtactacagatatt
ggaagcaatactacagtaaaaacaggtgatttagtcacttatgataaagaaaatggcatg
cacaaaaaagtattttatagttttatcgatgataaaaatcacaataaaaaactgctagtt
attagaacgaaaggtaccattgctggtcaatatagagtttatagcgaag-aaggtgctaa
caaaagtggtttagcctggccttcagcctttaaggtacagttgcaactacctgataatga
agtagctcaaatatctgattactatccaagaaattcgattgatacaaaagagtatatgag
tactttaacttatggattcaacggtaatgttactggtgatgatacaggaaaaattggcgg
ccttattggtgcaaatgtttcgattggtcatacactaaaatatgttcaacctgatttcaa
aacaattttagagagcccaactgataaaaaagtaggctggaaagtgatatttaacaatat
ggtgaatcaaaattggggaccatatgatagagattcttggaacccggtatatggcaatca
acttttcatgaaaactagaaatggctctatgaaagcagcagataacttccttgatcctaa
caaagcaagttctctattatcttcagggttttcaccagacttcgctacagttattactat
ggatagaaaagcatccaaacaacaaacaaatatagatgtaatatacgaacgagttcgtga
tgactaccaattgcattggacttcaacaaattggaaaggtaccaatactaaagataaatg
gacagatcgttcttcagaaagatataaaatcgattgggaaaaagaagaaatgacaaatta
a
>hla|CC59|AICI01000026|IS-160
atgaaaacacgtatagtcagctcagtaacaacaacactattgctaggttccatattaatg
aatcctgtcgctaatgccgcagattctgatattaatattaaaaccggtactacagatatt
ggaagcaatactacagtaaaaacaggtgatttagtcacttatgataaagaaaatggcatg
cac-aaaaagtattttatagttttatcgatgataaaaatcacaataaaaaactgctagtt
attagaacgaaaggaaccattgctggtcaatatagagtttatagcgaag-aaggtgctaa
caaaagtggtttagcctggccttcagcctttaaggtacagttgcaactacctgataatga
agtagctcaaatatctgattactatccaagaaattcgattgatacaaaagagtatatgag
tactttaacttatggattcaacggtaatgttactggtgatgatacaggaaaaattggtgg
ccttattggtgcaaatgtttcgattggtcatacactcaaatatgttcaaccggatttcaa
aacaattttagagagcccaactgataaaaaagtaggctggaaagtgatatttaacaatat
ggtgaatcaaaattggggaccatatgatagagattcttggaacccggtatatggcaatca
acttttcatgaaaactagaaatggctctatgaaagcagcagataacttccttgatcctaa
caaagcaagttctctattatcttcaggtttttcaccagacttcgctacagttattactat
ggatagaaaagcatccaaacaacaaacaaatatagatgtaatatacgaacgagttcgtga
tgactaccaattgcattggacttcaacaaattggaaaggtaccaatactaaagataaatg
gacagatcgttcttcagaaagatataaaatcgattgggaaaaagaagaaatgacaaatta
a
>hla|CC59|CP003166|M013-ST59
atgaaaacacgtatagtcagctcagtaacaacaacactattgctaggttccatattaatg
aatcctgtcgctaatgccgcagattctgatattaatattaaaaccggtactacagatatt
ggaagcaatactacagtaaaaacaggtgatttagtcacttatgataaagaaaatggcatg
cacaaaaaagtattttatagttttatcgatgataaaaatcacaataaaaaactgctagtt
attagaacgaaaggaaccattgctggtcaatatagagtttatagcgaag-aaggtgctaa
caaaagtggtttagcctggccttcagcctttaaggtacagttgcaactacctgataatga
agtagctcaaatatctgattactatccaagaaattcgattgatacaaaagagtatatgag
tactttaacttatggattcaacggtaatgttactggtgatgatacaggaaaaattggtgg
ccttattggtgcaaatgtttcgattggtcatacactcaaatatgttcaaccggatttcaa
aacaattttagagagcccaactgataaaaaagtaggctggaaagtgatatttaacaatat
ggtgaatcaaaattggggaccatatgatagagattcttggaacccggtatatggcaatca
acttttcatgaaaactagaaatggctctatgaaagcagcagataacttccttgatcctaa
caaagcaagttctctattatcttcaggtttttcaccagacttcgctacagttattactat
ggatagaaaagcatccaaacaacaaacaaatatagatgtaatatacgaacgagttcgtga
tgactaccaattgcattggacttcaacaaattggaaaggtaccaatactaaagataaatg
gacagatcgttcttcagaaagatataaaatcgattgggaaaaagaagaaatgacaaatta
a
>hla|CC705|AJ938182|RF122-cow
atgaaaacacgtatagtcagctcagtaacaacaacattattgctaggttccatattaatg
aatcctgtcgctaatgccgcagattctgatattaatattaaaaccggtactacagatatt
ggaagcaatactacagtaaaaacaggtgatttagtcacttatgataaagaaaatggcatg
cacaaaaaagtattttatagttttatcgatgataaaaatcacaataaaaaactgctagtt
attagaacgaaaggtaccattgctggtcaatatagagtttatagcgaag-aaggtgctaa
caaaagtggtttagcctggccttcagcctttaaggtacagttgcaactacctgataatga
agtagctcaaatatctgattactatccaagaaattcgattgatacaaaagagtatatgag
tactttaacttatggattcaacggtaatgttactggtgatgatacaggaaaaattggtgg
ccttattggtgcaaatgtttcgattggtcatacactcaaatatgttcaaccggatttcaa
aacaattttagagagcccaactgataaaaaagtaggctggaaagtgatatttaacaatat
ggtgaatcaaaattggggaccatatgatagagattcttggaacccggtatatggcaatca
acttttcatgaaaactagaaatggctctatgaaagcagcagataacttccttgatcctaa
caaagcaagttctctattatcttcagggttttcaccagacttcgctacagttattactat
ggatagaaaagcatccaaacaacaaacaaatatagatgtaatatacgaacgagttcgtga
tgactaccaattgcattggacttcaacaaattggaaaggtaccaatactaaagataaatg
gacagatcgttcttcagaaagatataaaatcgattgggaaaaagaagaaatgacaaatta
a
>hla|CC707|AFTQ01000027|21235
atgaaaacacgtatagtcagctcagtaacaacaacactattgctaggttccatattaatg
aatcctgtcgctaatgccgcagattctgatattaatattaaaaccggtactacagatatt
ggaagcaatactacagtaaaaacaggtgatttagtcacttatgataaagaaaatggcatg
cacaaaaaagtattttatagttttatcgatgataaaaatcacaataaaaaactgctagtt
attagaacgaaaggtaccattgctggtcaatatagagtttatagcgaag-aaggtgctaa
caaaagtggtttagcctggccttcagcctttaaggtacagttgcaactacctgataatga
agtagctcaaatatctgattactatccaagaaattcgattgatacaaaagagtatatgag
tactttaacttatggattcaacggtaatgttactggtgatgatacaggaaaaattggtgg
ccttattggtgcaaatgtttcgattggtcatacactcaaatatgttcaaccggatttcaa
aacaattttagagagcccaactgataaaaaagtaggctggaaagtgatatttaacaatat
ggtgaatcaaaattggggaccatatgatagagattcttggaacccggtatatggcaatca
acttttcatgaaaactagaaatggctctatgaaagcagcagataacttccttgatcctaa
caaagcaagttctctattatcttcagggttttcaccagacttcgctacagttattactat
ggatagaaaagcatccaaacaacaaacaaatatagatgtaatatacgaacgagttcgtga
tgactaccaattgcattggacttcaacaaattggaaaggtaccaatactaaagataaatg
gacagatcgttcttcagaaagatataaaatcgattgggaaaaagaagaaatgacaaatta
a
>hla|CC-unknown|AC027137|sabac-123
atgaaaacacgtatagtcagctcagtaacaacaacactattgctaggttccatattaatg
aatcctgtcgctaatgccgcagattctgatattaatattaaaaccggtactacagatatt
ggaagcaatactacagtaaaaacaggtgatttagtcacttatgataaagaaaatggcatg
cacaaaaaagtattttatagttttatcgatgataaaaatcataataaaaaactgctagtt
attagaacgaaaggtaccattgctggtcaatatagagtttatagcgaag-aaggtgctaa
caaaagtggtttagcctggccttcagcctttaaggtacagttgcaactacctgataatga
agtagctcaaatatctgattactatccaagaaattcgattgatacaaaagagtatatgag
tactttaacttatggattcaacggtaatgttactggtgatgatacaggaaaaattggcgg
ccttattggtgcaaatgtttcgattggtcatacactgaaatatgttcaacctgatttcaa
aacaattttagagagcccaactgataaaaaagtaggctggaaagtgatatttaacaatat
ggtgaatcaaaattggggaccatatgatagagattcttggaacccggtatatggcaatca
acttttcatgaaaactagaaatggctctatgaaagcagcagataacttccttgatcctaa
caaagcaagttctctattatcttcagggttttcaccagacttcgctacagttattactat
ggatagaaaagcatccaaacaacaaacaaatatagatgtaatatacgaacgagttcgtga
tgactaccaattgcactggacttcaacaaattggaaaggtaccaatactaaagataaatg
gatagatcgttcttcagaaagatataaaatcgattgggaaaaagaagaaatgacaaatta
a
>hla|CC-unknown|AHBK01000042|VRS1
atgaaaacacgtatagtcagctcagtaacaacaacactattgctaggttccatattaatg
aatcctgtcgctaatgccgcagattctgatattaatattaaaaccggtactacagatatt
ggaagcaatactacagtaaaaacaggtgatttagtcacttatgataaagaaaatggcatg
cacaaaaaagtattttatagttttatcgatgataaaaatcacaataaaaaactgctagtt
attagaacgaaaggtaccattgctggtcaatatagagtttatagcgaag-aaggtgctaa
caaaagtggtttagcctggccttcagcctttaaggtacagttgcaactacctgataatga
agtagctcaaatatctgattactatccaagaaattcgattgatacaaaagagtatatgag
tactttaacttatggattcaacggtaatgttactggtgatgatacaggaaaaattggcgg
ccttattggtgcaaatgtttcgattggtcatacactgaaatatgttcaacctgatttcaa
aacaattttagagagcccaactgataaaaaagtaggctggaaagtgatatttaacaatat
ggtgaatcaaaattggggaccatatgatagagattcttggaacccggtatatggcaatca
acttttcatgaaaactagaaatggttctatgaaagcagcagagaacttccttgatcctaa
caaagcaagttctctattatcttcagggttttcaccagacttcgctacagttattactat
ggatagaaaagcatccaaacaacaaacaaatatagatgtaatatacgaacgagttcgtga
tgactaccaattgcattggacttcaacaaattggaaaggtaccaatactaaagataaatg
gacagatcgttcttcagaaagatataaaatcgattgggaaaaagaagaaatgacaaatta
a
>hla|CC-unknown|AHBL01000029|VRS2
atgaaaacacgtatagtcagctcagtaacaacaacactattgctaggttccatattaatg
aatcctgtcgctaatgccgcagattctgatattaatattaaaaccggtactacagatatt
ggaagcaatactacagtaaaaacaggtgatttagtcacttatgataaagaaaatggcatg
cacaaaaaagtattttatagttttatcgatgataaaaatcacaataaaaaactgctagtt
attagaacgaaaggtaccattgctggtcaatatagagtttatagcgaag-aaggtgctaa
caaaagtggtttagcctggccttcagcctttaaggtacagttgcaactacctgataatga
agtagctcaaatatctgattactatccaagaaattcgattgatacaaaagagtatatgag
tactttaacttatggattcaacggtaatgttactggtgatgatacaggaaaaattggcgg
ccttattggtgcaaatgtttcgattggtcatacactgaaatatgttcaacctgatttcaa
aacaattttagagagcccaactgataaaaaagtaggctggaaagtgatatttaacaatat
ggtgaatcaaaattggggaccatatgatagagattcttggaacccggtatatggcaatca
acttttcatgaaaactagaaatggttctatgaaagcagcagagaacttccttgatcctaa
caaagcaagttctctattatcttcagggttttcaccagacttcgctacagttattactat
ggatagaaaagcatccaaacaacaaacaaatatagatgtaatatacgaacgagttcgtga
tgactaccaattgcattggacttcaacaaattggaaaggtaccaatactaaagataaatg
gacagatcgttcttcagaaagatataaaatcgattgggaaaaagaagaaatgacaaatta
a
>hla|CC-unknown|AHBM01000026|VRS3
atgaaaacacgtatagtcagctcagtaacaacaacactattgctaggttccatattaatg
aatcctgtcgctaatgccgcagattctgatattaatattaaaaccggtactacagatatt
ggaagcaatactacagtaaaaacaggtgatttagtcacttatgataaagaaaatggcatg
cacaaaaaagtattttatagttttatcgatgataaaaatcacaataaaaaactgctagtt
attagaacgaaaggtaccattgctggtcaatatagagtttatagcgaag-aaggtgctaa
caaaagtggtttagcctggccttcagcctttaaggtacagttgcaactacctgataatga
agtagctcaaatatctgattactatccaagaaattcgattgatacaaaagagtatatgag
tactttaacttatggattcaacggtaatgttactggtgatgatacaggaaaaattggcgg
ccttattggtgcaaatgtttcgattggtcatacactgaaatatgttcaacctgatttcaa
aacaattttagagagcccaactgataaaaaagtaggctggaaagtgatatttaacaatat
ggtgaatcaaaattggggaccatatgatagagattcttggaacccggtatatggcaatca
acttttcatgaaaactagaaatggttctatgaaagcagcagagaacttccttgatcctaa
caaagcaagttctctattatcttcagggttttcaccagacttcgctacagttattactat
ggatagaaaagcatccaaacaacaaacaaatatagatgtaatatacgaacgagttcgtga
tgactaccaattgcattggacttcaacaaattggaaaggtaccaatactaaagataaatg
gacagatcgttcttcagaaagatataaaatcgattgggaaaaagaagaaatgacaaatta
a
>hla|CC-unknown|AHBN01000030|VRS4
atgaaaacacgtatagtcagctcagtaacaacaacactattgctaggttccatattaatg
aatcctgtcgctaatgccgcagattctgatattaatattaaaaccggtactacagatatt
ggaagcaatactacagtaaaaacaggtgatttagtcacttatgataaagaaaatggcatg
cacaaaaaagtattttatagttttatcgatgataaaaatcacaataaaaaactgctagtt
attagaacgaaaggtaccattgctggtcaatatagagtttatagcgaag-aaggtgctaa
caaaagtggtttagcctggccttcagcctttaaggtacagttgcaactacctgataatga
agtagctcaaatatctgattactatccaagaaattcgattgatacaaaagagtatatgag
tactttaacttatggattcaacggtaatgttactggtgatgatacaggaaaaattggcgg
ccttattggtgcaaatgtttcgattggtcatacactgaaatatgttcaacctgatttcaa
aacaattttagagagcccaactgataaaaaagtaggctggaaagtgatatttaacaatat
ggtgaatcaaaattggggaccatatgatagagattcttggaacccggtatatggcaatca
acttttcatgaaaactagaaatggttctatgaaagcagcagagaacttccttgatcctaa
caaagcaagttctctattatcttcagggttttcaccagacttcgctacagttattactat
ggatagaaaagcatccaaacaacaaacaaatatagatgtaatatacgaacgagttcgtga
tgactaccaattgcattggacttcaacaaattggaaaggtaccaatactaaagataaatg
gacagatcgttcttcagaaagatataaaatcgattgggaaaaagaagaaatgacaaatta
a
>hla|CC-unknown|AHBO01000028|VRS5
atgaaaacacgtatagtcagctcagtaacaacaacactattgctaggttccatattaatg
aatcctgtcgctaatgccgcagattctgatattaatattaaaaccggtactacagatatt
ggaagcaatactacagtaaaaacaggtgatttagtcacttatgataaagaaaatggcatg
cacaaaaaagtattttatagttttatcgatgataaaaatcacaataaaaaactgctagtt
attagaacgaaaggtaccattgctggtcaatatagagtttatagcgaag-aaggtgctaa
caaaagtggtttagcctggccttcagcctttaaggtacagttgcaactacctgataatga
agtagctcaaatatctgattactatccaagaaattcgattgatacaaaagagtatatgag
tactttaacttatggattcaacggtaatgttactggtgatgatacaggaaaaattggcgg
ccttattggtgcaaatgtttcgattggtcatacactgaaatatgttcaacctgatttcaa
aacaattttagagagcccaactgataaaaaagtaggctggaaagtgatatttaacaatat
ggtgaatcaaaattggggaccatatgatagagattcttggaacccggtatatggcaatca
acttttcatgaaaactagaaatggttctatgaaagcagcagagaacttccttgatcctaa
caaagcaagttctctattatcttcagggttttcaccagacttcgctacagttattactat
ggatagaaaagcatccaaacaacaaacaaatatagatgtaatatacgaacgagttcgtga
tgactaccaattgcattggacttcaacaaattggaaaggtaccaatactaaagataaatg
gacagatcgttcttcagaaagatataaaatcgattgggaaaaagaagaaatgacaaatta
a
>hla|CC-unknown|AHBP01000024|VRS6
atgaaaacacgtatagtcagctcagtaacaacaacactattgctaggttccatattaatg
aatcctgtcgctaatgccgcagattctgatattaatattaaaaccggtactacagatatt
ggaagcaatactacagtaaaaacaggtgatttagtcacttatgataaagaaaatggcatg
cacaaaaaagtattttatagttttatcgatgataaaaatcacaataaaaaactgctagtt
attagaacgaaaggtaccattgctggtcaatatagagtttatagcgaag-aaggtgctaa
caaaagtggtttagcctggccttcagcctttaaggtacagttgcaactacctgataatga
agtagctcaaatatctgattactatccaagaaattcgattgatacaaaagagtatatgag
tactttaacttatggattcaacggtaatgttactggtgatgatacaggaaaaattggcgg
ccttattggtgcaaatgtttcgattggtcatacactgaaatatgttcaacctgatttcaa
aacaattttagagagcccaactgataaaaaagtaggctggaaagtgatatttaacaatat
ggtgaatcaaaattggggaccatatgatagagattcttggaacccggtatatggcaatca
acttttcatgaaaactagaaatggttctatgaaagcagcagagaacttccttgatcctaa
caaagcaagttctctattatcttcagggttttcaccagacttcgctacagttattactat
ggatagaaaagcatccaaacaacaaacaaatatagatgtaatatacgaacgagttcgtga
tgactaccaattgcattggacttcaacaaattggaaaggtaccaatactaaagataaatg
gacagatcgttcttcagaaagatataaaatcgattgggaaaaagaagaaatgacaaatta
a
>hla|CC-unknown|AHBQ01000026|VRS7
atgaaaacacgtatagtcagctcagtaacaacaacactattgctaggttccatattaatg
aatcctgtcgctaatgccgcagattctgatattaatattaaaaccggtactacagatatt
ggaagcaatactacagtaaaaacaggtgatttagtcacttatgataaagaaaatggcatg
cacaaaaaagtattttatagttttatcgatgataaaaatcacaataaaaaactgctagtt
attagaacgaaaggtaccattgctggtcaatatagagtttatagcgaag-aaggtgctaa
caaaagtggtttagcctggccttcagcctttaaggtacagttgcaactacctgataatga
agtagctcaaatatctgattactatccaagaaattcgattgatacaaaagagtatatgag
tactttaacttatggattcaacggtaatgttactggtgatgatacaggaaaaattggcgg
ccttattggtgcaaatgtttcgattggtcatacactgaaatatgttcaacctgatttcaa
aacaattttagagagcccaactgataaaaaagtaggctggaaagtgatatttaacaatat
ggtgaatcaaaattggggaccatatgatagagattcttggaacccggtatatggcaatca
acttttcatgaaaactagaaatggttctatgaaagcagcagagaacttccttgatcctaa
caaagcaagttctctattatcttcagggttttcaccagacttcgctacagttattactat
ggatagaaaagcatccaaacaacaaacaaatatagatgtaatatacgaacgagttcgtga
tgactaccaattgcattggacttcaacaaattggaaaggtaccaatactaaagataaatg
gacagatcgttcttcagaaagatataaaatcgattgggaaaaagaagaaatgacaaatta
a
>hla|CC-unknown|AHBR01000025|VRS8
atgaaaacacgtatagtcagctcagtaacaacaacactattgctaggttccatattaatg
aatcctgtcgctaatgccgcagattctgatattaatattaaaaccggtactacagatatt
ggaagcaatactacagtaaaaacaggtgatttagtcacttatgataaagaaaatggcatg
cacaaaaaagtattttatagttttatcgatgataaaaatcacaataaaaaactgctagtt
attagaacgaaaggtaccattgctggtcaatatagagtttatagcgaag-aaggtgctaa
caaaagtggtttagcctggccttcagcctttaaggtacagttgcaactacctgataatga
agtagctcaaatatctgattactatccaagaaattcgattgatacaaaagagtatatgag
tactttaacttatggattcaacggtaatgttactggtgatgatacaggaaaaattggcgg
ccttattggtgcaaatgtttcgattggtcatacactgaaatatgttcaacctgatttcaa
aacaattttagagagcccaactgataaaaaagtaggctggaaagtgatatttaacaatat
ggtgaatcaaaattggggaccatatgatagagattcttggaacccggtatatggcaatca
acttttcatgaaaactagaaatggttctatgaaagcagcagagaacttccttgatcctaa
caaagcaagttctctattatcttcagggttttcaccagacttcgctacagttattactat
ggatagaaaagcatccaaacaacaaacaaatatagatgtaatatacgaacgagttcgtga
tgactaccaattgcattggacttcaacaaattggaaaggtaccaatactaaagataaatg
gacagatcgttcttcagaaagatataaaatcgattgggaaaaagaagaaatgacaaatta
a
>hla|CC-unknown|AHBS01000028|VRS9
atgaaaacacgtatagtcagctcagtaacaacaacactattgctaggttccatattaatg
aatcctgtcgctaatgccgcagattctgatattaatattaaaaccggtactacagatatt
ggaagcaatactacagtaaaaacaggtgatttagtcacttatgataaagaaaatggcatg
cacaaaaaagtattttatagttttatcgatgataaaaatcacaataaaaaactgctagtt
attagaacgaaaggtaccattgctggtcaatatagagtttatagcgaag-aaggtgctaa
caaaagtggtttagcctggccttcagcctttaaggtacagttgcaactacctgataatga
agtagctcaaatatctgattactatccaagaaattcgattgatacaaaagagtatatgag
tactttaacttatggattcaacggtaatgttactggtgatgatacaggaaaaattggcgg
ccttattggtgcaaatgtttcgattggtcatacactgaaatatgttcaacctgatttcaa
aacaattttagagagcccaactgataaaaaagtaggctggaaagtgatatttaacaatat
ggtgaatcaaaattggggaccatatgatagagattcttggaacccggtatatggcaatca
acttttcatgaaaactagaaatggttctatgaaagcagcagagaacttccttgatcctaa
caaagcaagttctctattatcttcagggttttcaccagacttcgctacagttattactat
ggatagaaaagcatccaaacaacaaacaaatatagatgtaatatacgaacgagttcgtga
tgactaccaattgcattggacttcaacaaattggaaaggtaccaatactaaagataaatg
gacagatcgttcttcagaaagatataaaatcgattgggaaaaagaagaaatgacaaatta
a
>hla|CC-unknown|AHBT01000017|VRS10
atgaaaacacgtatagtcagctcagtaacaacaacactattgctaggttccatattaatg
aatcctgtcgctaatgccgcagattctgatattaatattaaaaccggtactacagatatt
ggaagcaatactacagtaaaaacaggtgatttagtcacttatgataaagaaaatggcatg
cacaaaaaagtattttatagttttatcgatgataaaaatcacaataaaaaactgctagtt
attagaacgaaaggtaccattgctggtcaatatagagtttatagcgaag-aaggtgctaa
caaaagtggtttagcctggccttcagcctttaaggtacagttgcaactacctgataatga
agtagctcaaatatctgattactatccaagaaattcgattgatacaaaagagtatatgag
tactttaacttatggattcaacggtaatgttactggtgatgatacaggaaaaattggcgg
ccttattggtgcaaatgtttcgattggtcatacactgaaatatgttcaacctgatttcaa
aacaattttagagagcccaactgataaaaaagtaggctggaaagtgatatttaacaatat
ggtgaatcaaaattggggaccatatgatagagattcttggaacccggtatatggcaatca
acttttcatgaaaactagaaatggttctatgaaagcagcagagaacttccttgatcctaa
caaagcaagttctctattatcttcagggttttcaccagacttcgctacagttattactat
ggatagaaaagcatccaaacaacaaacaaatatagatgtaatatacgaacgagttcgtga
tgactaccaattgcattggacttcaacaaattggaaaggtaccaatactaaagataaatg
gacagatcgttcttcagaaagatataaaatcgattgggaaaaagaagaaatgacaaatta
a
>hla|CC-unknown|AHBU01000022|VRS11a
atgaaaacacgtatagtcagctcagtaacaacaacactattgctaggttccatattaatg
aatcctgtcgctaatgccgcagattctgatattaatattaaaaccggtactacagatatt
ggaagcaatactacagtaaaaacaggtgatttagtcacttatgataaagaaaatggcatg
cacaaaaaagtattttatagttttatcgatgataaaaatcacaataaaaaactgctagtt
attagaacgaaaggtaccattgctggtcaatatagagtttatagcgaag-aaggtgctaa
caaaagtggtttagcctggccttcagcctttaaggtacagttgcaactacctgataatga
agtagctcaaatatctgattactatccaagaaattcgattgatacaaaagagtatatgag
tactttaacttatggattcaacggtaatgttactggtgatgatacaggaaaaattggcgg
ccttattggtgcaaatgtttcgattggtcatacactgaaatatgttcaacctgatttcaa
aacaattttagagagcccaactgataaaaaagtaggctggaaagtgatatttaacaatat
ggtgaatcaaaattggggaccatatgatagagattcttggaacccggtatatggcaatca
acttttcatgaaaactagaaatggttctatgaaagcagcagagaacttccttgatcctaa
caaagcaagttctctattatcttcagggttttcaccagacttcgctacagttattactat
ggatagaaaagcatccaaacaacaaacaaatatagatgtaatatacgaacgagttcgtga
tgactaccaattgcattggacttcaacaaattggaaaggtaccaatactaaagataaatg
gacagatcgttcttcagaaagatataaaatcgattgggaaaaagaagaaatgacaaatta
a
>hla|CC-unknown|AHBV01000021|VRS11b
atgaaaacacgtatagtcagctcagtaacaacaacactattgctaggttccatattaatg
aatcctgtcgctaatgccgcagattctgatattaatattaaaaccggtactacagatatt
ggaagcaatactacagtaaaaacaggtgatttagtcacttatgataaagaaaatggcatg
cacaaaaaagtattttatagttttatcgatgataaaaatcacaataaaaaactgctagtt
attagaacgaaaggtaccattgctggtcaatatagagtttatagcgaag-aaggtgctaa
caaaagtggtttagcctggccttcagcctttaaggtacagttgcaactacctgataatga
agtagctcaaatatctgattactatccaagaaattcgattgatacaaaagagtatatgag
tactttaacttatggattcaacggtaatgttactggtgatgatacaggaaaaattggcgg
ccttattggtgcaaatgtttcgattggtcatacactgaaatatgttcaacctgatttcaa
aacaattttagagagcccaactgataaaaaagtaggctggaaagtgatatttaacaatat
ggtgaatcaaaattggggaccatatgatagagattcttggaacccggtatatggcaatca
acttttcatgaaaactagaaatggttctatgaaagcagcagagaacttccttgatcctaa
caaagcaagttctctattatcttcagggttttcaccagacttcgctacagttattactat
ggatagaaaagcatccaaacaacaaacaaatatagatgtaatatacgaacgagttcgtga
tgactaccaattgcattggacttcaacaaattggaaaggtaccaatactaaagataaatg
gacagatcgttcttcagaaagatataaaatcgattgggaaaaagaagaaatgacaaatta
a
>hla|CC-unknown|AIDT01000002|DR10
atgaaaacacgtatagtcagctcagtaacaacaacactattgctaggttctatattaatg
aatcctgtcgctaatgccgcagattctgatattaatattaaaaccggtactacagatata
ggaagcaatactacagtaaaaacaggtgatttagtcacttatgataaagaaaatggcatg
cacaaaaaagtattttatagttttatcgatgataaaaatcacaataaaaaaatattagtc
atcagaacgaaaggtaccattgctggtcagtatagagtttatagcgaag-aaggcgctaa
taaaagcggtttagcctggccttcagcatttaaggtacagttgcaactatctgataatga
agtagcacaaatttctgattactaccctagaaattcaattgatactaaagaatatatgag
tacattaacttatggattcaacggtaacgtgactggtgatgattctggaaaaattggcgg
tttgattggtgcaaatgtttcaattggtcatacgctcaaatatgttcaaccagatttcaa
aacaattttagaaagtccaactgataaaaaagtaggttggaaagttatatttaacaatat
ggtgaatcaaaattggggaccatatgacagagattcttggaacccagtatacggcaatca
acttttcatgaaaacaagaaacggttcaatgaaagcagcagataacttccttgatcctaa
caaagcaagttctctattatcttcagggttttcaccagacttcgctacagttattactat
ggatagaaaagcatccaaacaacaaacaaatatagatgtaatatacgaacgagttcgtga
tgactaccaattgcattggacttcaacaaattggaaaggtaccaatactaaagataaatg
gacagatcgttcttcagaaagatataaaatcgattgggaaaaagaagaaatgacaaatta
a
>hla|CC-unknown|AJGE01000009|118
atgaaaacacgtatagtcagctcagtaacaacaacactattgctaggttccatattaatg
aatcctgtcgctaatgccgcagattctgatattaatattaaaaccggtactacagatatt
ggaagcaatactacagtaaaaacaggtgatttagtcacttatgataaagaaaatggcatg
cacaaaaaagtattttatagttttatcgatgataaaaatcacaataaaaaactgctagtt
attagaacgaaaggtaccattgctggtcaatatagagtttatagcgaag-aaggtgctaa
caaaagtggtttagcctggccttcagcctttaaggtacagttgcaactacctgataatga
agtagctcaaatatctgattgctatccaagaaattcgattgatacaaaagagtatatgag
tactttaacttatggattcaacggtaatgttactggtgatgatacaggaaaaattggcgg
ccttatttgtgcaaatgtttcgattggtcatacactgaaatatgttcaacctgatttcaa
aacaattttagagagcccaactgataaaaaagtaggctggaaagtgatatttaacaatat
ggtgaatcaaaattggggaccatatgatagagattcttggaacccggtatatggcaatca
acttttcatgaaaactagaaatggttctatgaaagcagcagataacttccttgatcctaa
caaagcaagttctctattatcttcagggttttcaccagacttcgctacagttattactat
ggatagaaaagcatccaaacaacaaacaaatatagatgtaatatacgaacgagttcgtga
tgactaccaattgcattggacttcaacaaattggaaaggtaccaatactaaagataaatg
gatagatcgttcttcagaaagatataaaatcgattgggaaaaagaagaaatgacaaatta
a
>hla|CC-unknown|AJKF01000076|CO-23
atgaaaacacgtatagtcagctcagtaacaacaacactattgctaggttccatattaatg
aatcctgtcgctaatgccgcagattctgatattaatattaaaaccggtactacagatatt
ggaagcaatactacagtaaaaacaggtgatttagtcacttatgataaagaaaatggcatg
cacaaaaaagtattttatagttttatcgatgataaaaatcataataaaaaactgctagtt
attagaacgaaaggtaccattgctggtcaatatagagtttatagcgaag-aaggtgctaa
caaaagtggtttagcctggccttcagcctttaaggtacagttgcaactacctgataatga
agtagctcaaatatctgattactatccaagaaattcgattgatacaaaagagtatatgag
tactttaacttatggattcaacggtaatgttactggtgatgatacaggaaaaattggcgg
ccttattggtgcaaatgtttcgattggtcatacactgaaatatgttcaacctgatttcaa
aacaattttagagagcccaactgataaaaaagtaggctggaaagtgatatttaacaatat
ggtgaatcaaaattggggaccatatgatagagattcttggaacccggtatatggcaatca
acttttcatgaaaactagaaatggctctatgaaagcagcagataacttccttgatcctaa
caaagcaagttctctattatcttcagggttttcaccagacttcgctacagttattactat
ggatagaaaagcatccaaacaacaaacaaatatagatgtaatatacgaacgagttcgtga
tgactaccaattgcactggacttcaacaaattggaaaggtaccaatactaaagataaatg
gatagatcgttcttcagaaagatataaaatcgattgggaaaaagaagaaatgacaaatta
a
>hla|CC-unknown|AJLD01000033|IS-M
atgaaaacacgtatagtcagctcagtaacaacaacactattgctaggttccatattaatg
aatcctgtcgctaatgccgcagattctgatattaatattaaaaccggtactacagatatt
ggaagcaatactacagtaaaaacaggtgatttagtcacttatgataaagaaaatggcatg
cacaaaaaagtattttatagttttatcgatgataaaaatcacaataaaaaactgctagtt
attagaacgaaaggtaccattgctggtcaatatagagtttatagcgaag-aaggtgctaa
caaaagtggtttagcctggccttcagcctttaaggtacagttgcaactacctgataatga
agtagctcaaatatctgattactatccaagaaattcgattgatacaaaagagtatatgag
tactttaacttatggattcaacggtaatgttactggtgatgatacaggaaaaattggcgg
ccttattggtgcaaatgtttcgattggtcatacactgaaatatgttcaacctgatttcaa
aacaattttagagagcccaactgataaaaaagtaggctggaaagtgatatttaacaatat
ggtgaatcaaaattggggaccatatgatagagattcttggaacccggtatatggcaatca
acttttcatgaaaactagaaatggttctatgaaagcagcagagaacttccttgatcctaa
caaagcaagttctctattatcttcagggttttcaccagacttcgctacagttattactat
ggatagaaaagcatccaaacaacaaacaaatatagatgtaatatacgaacgagttcgtga
tgactaccaattgcattggacttcaacaaattggaaaggtaccaatactaaagataaatg
gacagatcgttcttcagaaagatataaaatcgattgggaaaaagaagaaatgacaaatta
a
>hla|CC-unknown|AJLP01000011|LCT-SA112
atgaaaacacgtatagtcagctcagtaacaacaacactattgctaggttctatattaatg
aatcctgtcgctaatgctgcagattctgatattaatattaaaaccggtactacagatata
ggaagcaatactacagtaaaaacaggtgatttagtcacttatgataaagaaaatggcatg
cacaaaaaagtattttatagttttatcgatgataaaaatcacaataaaaaaatattagtc
atcagaacgaaaggtaccattgctggtcagtatagagtttatagcgaag-aaggcgctaa
taaaagcggtttagcctggccttcagcatttaaggtacagttgcaactacctgataatga
agtagcacaaatttctgattactaccctagaaattcaattgatactaaagaatatatgag
tacattaacttatggattcaacggtaacgtgactggtgatgattctggaaaaattggcgg
tttgattggtgcaaatgtttcaattggtcatacactcaaatatgttcaaccagatttcaa
aacaattttagaaagtccaactgataaaaaagtaggttggaaagttatatttaacaatat
ggtgaatcaaaattggggaccatatgacagagattcttggaacccagtatatggcaatca
acttttcatgaaaacaagaaacggttcaatgaaagcagcagagaacttccttgaccctaa
caaagcaagttctttattatcttcaggattctcaccagactttgctacagttattactat
ggataggaaagcaaccaaacaacaaacaaatatagatgtaatatacgaacgagttcgtga
tgactatcaactacattggacttcaacaaattggaaaggtaccaatactaaagataaatg
gacagatcgttcttcagaaagatataaaatcgattgggaaaaagaagaaatgacaaatta
a
>hla|CC-unknown|AY449760
atgaaaacacgtatagtcagctcagtaacaacaacactattgctaggttccatattaatg
aatcctgtcgctaatgccgcagattctgatattaatattaaaaccggtactacagatatt
ggaagcaatactacagtaaaaacaggtgatttagtcacttatgataaagaaaatggcatg
cacaaaaaagtattttatagttttatcgatgataaaaatcacaataaaaaactgctagtt
attagaacgaaaggtaccattgctggtcaatatagagtttatagcgaag-aaggtgctaa
caaaagtggtttagcctggccttcagcctttaaggtgcagttgcaactacctgataatga
agtagctcaaatatctgattactatccaagaaattcgattgatacaaaagagtatatgag
tactttaacttatggattcaacggtaatgttactggtgatgatacaggaaaaattggcgg
ccttattggtgcaaatgtttcgattggtcatacactgaaatatgttcaacctgatttcaa
aacaattttagagagcccaactgataaaaaagtaggctggaaagtgatatttaacaatat
ggtgaatcaaaattggggaccatatgatagagattcttggaacccggtatatggcaatca
acttttcatgaaaactagaaatggttctatgaaagcagcagataacttccttgatcctaa
caaagcaagttctctattatcttcagggttttcaccagacttcgctacagttattactat
ggatagaaaagcatccaaacaacaaacaaatatagatgtaatatacgaacgagttcgtga
tgattaccaattgcattggacttcaacaaattggaaaggtaccaatactaaagataaatg
gacagatcgttcttcagaaagatataaaatcgattgggaaaaagaagaaatgacaaatta
a
>hla|CC-unknown|BAEA01000008|NN50
atgaaaacacgtatagtcagctcagtaacaacaacactattgctaggttccatattaatg
aatcctgtcgctaatgccgcagattctgatattaatattaaaaccggtactacagatatt
ggaagcaatactacagtaaaaacaggtgatttagtcacttatgataaagaaaatggcatg
cacaaaaaagtattttatagttttatcgatgataaaaatcataataaaaaactgctagtt
attagaacgaaaggtaccattgctggtcaatatagagtttatagcgaag-aaggtgctaa
caaaagtggtttagcctggccttcagcctttaaggtacagttgcaactacctgataatga
agtagctcaaatatctgattactatccaagaaattcgattgatacaaaagagtatatgag
tactttaacttatggattcaacggtaatgttactggtgatgatacaggaaaaattggcgg
ccttattggtgcaaatgtttcgattggtcatacactgaaatatgttcaacctgatttcaa
aacaattttagagagcccaactgataaaaaagtaggctggaaagtgatatttaacaatat
ggtgaatcaaaattggggaccatatgatagagattcttggaacccggtatatggcaatca
acttttcatgaaaactagaaatggctctatgaaagcagcagataacttccttgatcctaa
caaagcaagttctctattatcttcagggttttcaccagacttcgctacagttattactat
ggatagaaaagcatccaaacaacaaacaaatatagatgtaatatacgaacgagttcgtga
tgactaccaattgcactggacttcaacaaattggaaaggtaccaatactaaagataaatg
gatagatcgttcttcagaaagatataaaatcgattgggaaaaagaagaaatgacaaatta
a
>hla|CC-unknown|CP003045|71193
atgaaaacacgtatagtcagctcagtaacaacaacactattgctaggttctatattaatg
aatcctgtcgctaatgccgcagattctgatattaatattaaaaccggtactacagatata
ggaagcaatactacagtaaaaacaggtgatttagtcacttatgataaagaaaatggcatg
cacaaaaaagtattttatagttttatcgatgataaaaatcacaataaaaaaatattagtc
atcagaacgaaaggtaccattgctggtcagtatagagtttatagcgaag-aaggcgctaa
taaaagcggtttagcctggccttcagcatttaaggtacagttgcaactatctgataatga
agtagcacaaatttctgattactaccctagaaattcaattgatactaaagaatatatgag
tacattaacttatggattcaacggtaacgtgactggtgatgattctggaaaaattggcgg
tttgattggtgcaaatgtttcaattggtcatacgctcaaatatgttcaaccagatttcaa
aacaattttagaaagtccaactgataaaaaagtaggttggaaagttatatttaacaatat
ggtgaatcaaaattggggaccatatgacagagattcttggaacccagtatacggcaatca
acttttcatgaaaacaagaaacggttcaatgaaagcagcagataacttccttgatcctaa
caaagcaagttctctattatcttcagggttttcaccagacttcgctacagttattactat
ggatagaaaagcatccaaacaacaaacaaatatagatgtaatatacgaacgagttcgtga
tgactaccaattgcattggacttcaacaaattggaaaggtaccaatactaaagataaatg
gacagatcgttcttcagaaagatataaaatcgattgggaaaaagaagaaatgacaaatta
a
>hla|CC-unknown|HE681097
atgaaaacacgtatagtcagctcagtaacaacaacactattgctaggttccatattaatg
aatcctgtcgctaatgccgcagattctgatattaatattaaaaccggtactacagatata
ggaagcaatactatagtaaaaacaggtgatttagtcacttatgataaagaaaatggcatg
cacaaaaaagtattttatagttttatcgatgataaaaatcacaataaaaaaatattagtc
atcagaacgaaaggtaccattgctggtcagtatagagtttatagcgaag-aaggcgctaa
taaaagtggtttagcctggccttcagcctttaaggtacagttgcaactacctgataatga
agtagcacaaatttctgattactatcctagaaattcaattgatactaaagaatatatgag
tacattaacttatggattcaacggtaatgtgactggtgatgattctggaaaaattggcgg
tttgattggtgcaaatgtttcaattggtcatacactcaaatatgttcaaccagatttcaa
aacaattttagaaagtccaactgataaaaaagtaggttggaaagttatatttaacaatat
ggtgaatcaaaattggggaccatacgacagagattcttggaacccagtatacggcaatca
acttttcatgaaaacaagaaacggttcaatgaaagcagcagataacttccttgatcctaa
caaagcaagttctctattatcttcagggttttcaccagacttcgctacagttattactat
ggataggaaagcaaccaaacaacaatcaaatatagatgtaatatacgaacgagttcgtga
tgactatcaattacattggacttcaacaaattggaaaggtactaatactaaagataaatg
gacggatcgttcttcagaaagatataaaatcgattgggaaaaagaagaaatgacaaatta
a
>hla|CC-unknown|X01645
atgaaaacacgtatagtcagctcagtaacaacaacactattgctaggttccatattgatg
aatcctgtcgctggtgccgcagattctgatattaatattaaaaccggtactacagatatt
ggaagcaatactacagtaaaaacaggtgatttagtcacttatgataaagaaaatggcatg
cacaaaaaagtattttatagttttatcgatgataaaaatcacaataaaaaactgctagtt
attagaacgaaaggtaccattgctggtcaatatagagtttatagcgaag-aaggtgctaa
caaaagtggtttagcctggccttcagcctttaaggtacagttgcaactacctgataatga
agtagctcaaatatctgattactatccaagaaattcgattgatacaaaagagtatatgag
tactttaacttatggattcaacggtaatgttactggtgatgatacaggaaaaattggcgg
ccttattggtgcaaatgtttcgattggtcatacactgaaatatgttcaacctgatttcaa
aacaattttagagagcccaactgataaaaaagtaggctggaaagtgatatttaacaatat
ggtgaatcaaaattggggaccatatgatagagattcttggaacccggtatatggcaatca
acttttcatgaaaactagaaatggttctatgaaagcagcagataacttccttgatcctaa
caaagcaagttctctattatcttcagggttttcaccagacttcgctacagttattactat
ggatagaaaagcatccaaacaacaaacaaatatagatgtaatatacgaacgagttcgtga
tgattaccaattgcattggacttcaacaaattggaaaggtaccaatactaaagataaatg
gacagatcgttcttcagaaagatataaaatcgattgggaaaaagaagaaatgacaaatta
a
